# Supplementary material for: Zymomonas diversity and potential for biofuel production
Source: Biotechnol Biofuels. 2021 May 1;14:112. doi: 10.1186/s13068-021-01958-2 (PMC8088579; doi:10.1186/s13068-021-01958-2)
Supplement: Supplementary file 5 — Additional file 5: Table S6. Merged orthologue and annotation data. [file 13068_2021_1958_MOESM5_ESM.xlsx]

## Sheet: og_pangenes_with_COG_annot_core
db_id	db	contig_id	gene_id	TAXON_OID	contig_length	panType	og_id	ogSum_perOG_pa	GenomeTotal_perGcluster	query_start	query_end	default_img_annotation	FuncCat_funcC_gene
COG0007	cog	Ga0314524_11	2812614313	CU1rif2	2015394	Accessory	OG0001413	16	17	27	274	Uroporphyrinogen-III methylase (siroheme synthase)	Coenzyme metabolis;H;Uroporphyrinogen-III methylase (siroheme synthase)
COG0007	cog	Ga0046430_14	2635564162	Z6	1961306	Accessory	OG0001413	16	17	27	274	Uroporphyrinogen-III methylase (siroheme synthase)	Coenzyme metabolis;H;Uroporphyrinogen-III methylase (siroheme synthase)
COG0007	cog	Ga0314525_11	2812611843	PROIMI A1	2008840	Accessory	OG0001413	16	17	27	274	Uroporphyrinogen-III methylase (siroheme synthase)	Coenzyme metabolis;H;Uroporphyrinogen-III methylase (siroheme synthase)
COG0007	cog	Ga0314526_11	2812610754	francensis	1982238	Accessory	OG0001413	16	17	9	255	Uroporphyrinogen-III methylase (siroheme synthase)	Coenzyme metabolis;H;Uroporphyrinogen-III methylase (siroheme synthase)
COG0007	cog	Ga0314521_11	2812338535	B-23394	1961378	Accessory	OG0001413	16	17	27	274	Uroporphyrinogen-III methylase (siroheme synthase)	Coenzyme metabolis;H;Uroporphyrinogen-III methylase (siroheme synthase)
COG0007	cog	Ga0314519_11	2812409223	B-4492	1699179	Accessory	OG0001413	16	17	27	274	Uroporphyrinogen-III methylase (siroheme synthase)	Coenzyme metabolis;H;Uroporphyrinogen-III methylase (siroheme synthase)
COG0007	cog	NZ_ACQU01000003	645561053	ATCC10988	293545	Accessory	OG0001413	16	17	27	274	Uroporphyrinogen-III methylase (siroheme synthase)	Coenzyme metabolis;H;Uroporphyrinogen-III methylase (siroheme synthase)
COG0007	cog	Ga0314518_11	2812637862	CP1	2045935	Accessory	OG0001413	16	17	27	274	Uroporphyrinogen-III methylase (siroheme synthase)	Coenzyme metabolis;H;Uroporphyrinogen-III methylase (siroheme synthase)
COG0007	cog	Ga0314522_11	2812631667	uvs51	1729298	Accessory	OG0001413	16	17	27	274	Uroporphyrinogen-III methylase (siroheme synthase)	Coenzyme metabolis;H;Uroporphyrinogen-III methylase (siroheme synthase)
COG0007	cog	NC_015709	650969272	pomaceae	1989865	Accessory	OG0001413	16	17	9	258	Uroporphyrinogen-III methylase (siroheme synthase)	Coenzyme metabolis;H;Uroporphyrinogen-III methylase (siroheme synthase)
COG0007	cog	CP003709	2559158124	B-12526	2011869	Accessory	OG0001413	16	17	27	274	Uroporphyrinogen-III methylase (siroheme synthase)	Coenzyme metabolis;H;Uroporphyrinogen-III methylase (siroheme synthase)
COG0007	cog	Ga0302528_01	2834885604	ZM4	2058755	Accessory	OG0001413	16	17	27	279	Uroporphyrinogen-III methylase (siroheme synthase)	Coenzyme metabolis;H;Uroporphyrinogen-III methylase (siroheme synthase)
COG0007	cog	ZCP4_Contig24.1	2545821844	CP4	1998637	Accessory	OG0001413	16	17	27	274	Uroporphyrinogen-III methylase (siroheme synthase)	Coenzyme metabolis;H;Uroporphyrinogen-III methylase (siroheme synthase)
COG0007	cog	Ga0199097_01	2834985746	B-1960	2045798	Accessory	OG0001413	16	17	27	279	Uroporphyrinogen-III methylase (siroheme synthase)	Coenzyme metabolis;H;Uroporphyrinogen-III methylase (siroheme synthase)
COG0007	cog	Ga0314523_11	2812615216	CU1	2024562	Accessory	OG0001413	16	17	27	274	Uroporphyrinogen-III methylase (siroheme synthase)	Coenzyme metabolis;H;Uroporphyrinogen-III methylase (siroheme synthase)
COG0007	cog	NC_013355	646344841	NCIMB11163	2124771	Accessory	OG0001413	16	17	27	274	Uroporphyrinogen-III methylase (siroheme synthase)	Coenzyme metabolis;H;Uroporphyrinogen-III methylase (siroheme synthase)
COG0010	cog	CP003709	2559158891	B-12526	2011869	Accessory	OG0001656	12	17	8	269	Arginase family enzyme	Amino Acid metabolis and transport;E;Arginase family enzyme
COG0010	cog	Ga0314525_11	2812612857	PROIMI A1	2008840	Accessory	OG0001656	12	17	8	269	Arginase family enzyme	Amino Acid metabolis and transport;E;Arginase family enzyme
COG0010	cog	Ga0314520_101	2819486188	CP3	397686	Accessory	OG0001656	12	17	8	269	Arginase family enzyme	Amino Acid metabolis and transport;E;Arginase family enzyme
COG0010	cog	NZ_ACQU01000001	645560268	ATCC10988	384559	Accessory	OG0001656	12	17	8	269	Arginase family enzyme	Amino Acid metabolis and transport;E;Arginase family enzyme
COG0010	cog	Ga0314523_11	2812616097	CU1	2024562	Accessory	OG0001656	12	17	8	269	Arginase family enzyme	Amino Acid metabolis and transport;E;Arginase family enzyme
COG0010	cog	Ga0314522_11	2812630736	uvs51	1729298	Accessory	OG0001656	12	17	8	269	Arginase family enzyme	Amino Acid metabolis and transport;E;Arginase family enzyme
COG0010	cog	Ga0314524_11	2812613383	CU1rif2	2015394	Accessory	OG0001656	12	17	8	269	Arginase family enzyme	Amino Acid metabolis and transport;E;Arginase family enzyme
COG0010	cog	NC_013355	646345606	NCIMB11163	2124771	Accessory	OG0001656	12	17	8	269	Arginase family enzyme	Amino Acid metabolis and transport;E;Arginase family enzyme
COG0010	cog	Ga0302528_01	2834884825	ZM4	2058755	Accessory	OG0001656	12	17	5	236	Arginase family enzyme	Amino Acid metabolis and transport;E;Arginase family enzyme
COG0010	cog	Ga0199097_01	2834984704	B-1960	2045798	Accessory	OG0001656	12	17	6	234	Arginase family enzyme	Amino Acid metabolis and transport;E;Arginase family enzyme
COG0010	cog	Ga0314518_11	2812638642	CP1	2045935	Accessory	OG0001656	12	17	8	269	Arginase family enzyme	Amino Acid metabolis and transport;E;Arginase family enzyme
COG0010	cog	ZCP4_Contig24.1	2545822620	CP4	1998637	Accessory	OG0001656	12	17	8	269	Arginase family enzyme	Amino Acid metabolis and transport;E;Arginase family enzyme
COG0038	cog	Ga0302528_01	2834885928	ZM4	2058755	Accessory	OG0001539	16	17	1	85	H+/Cl- antiporter ClcA	Inorganic ion transport and metabolism;P;H+/Cl- antiporter ClcA
COG0038	cog	Ga0199097_01	2834985431	B-1960	2045798	Accessory	OG0001539	16	17	1	85	H+/Cl- antiporter ClcA	Inorganic ion transport and metabolism;P;H+/Cl- antiporter ClcA
COG0040	cog	Ga0046430_14	2635565715	Z6	1961306	Accessory	OG0001550	16	17	3	212	ATP phosphoribosyltransferase	Amino Acid metabolis and transport;E;ATP phosphoribosyltransferase
COG0040	cog	Ga0302528_01	2834885853	ZM4	2058755	Accessory	OG0001550	16	17	3	221	ATP phosphoribosyltransferase	Amino Acid metabolis and transport;E;ATP phosphoribosyltransferase
COG0040	cog	CP003709	2559159660	B-12526	2011869	Accessory	OG0001550	16	17	3	212	ATP phosphoribosyltransferase	Amino Acid metabolis and transport;E;ATP phosphoribosyltransferase
COG0040	cog	NC_015709	650970819	pomaceae	1989865	Accessory	OG0001550	16	17	3	212	ATP phosphoribosyltransferase	Amino Acid metabolis and transport;E;ATP phosphoribosyltransferase
COG0040	cog	Ga0199097_01	2834985508	B-1960	2045798	Accessory	OG0001550	16	17	3	221	ATP phosphoribosyltransferase	Amino Acid metabolis and transport;E;ATP phosphoribosyltransferase
COG0040	cog	Ga0314525_11	2812612083	PROIMI A1	2008840	Accessory	OG0001550	16	17	3	212	ATP phosphoribosyltransferase	Amino Acid metabolis and transport;E;ATP phosphoribosyltransferase
COG0040	cog	Ga0314522_11	2812631901	uvs51	1729298	Accessory	OG0001550	16	17	3	212	ATP phosphoribosyltransferase	Amino Acid metabolis and transport;E;ATP phosphoribosyltransferase
COG0040	cog	Ga0314518_11	2812639432	CP1	2045935	Accessory	OG0001550	16	17	3	212	ATP phosphoribosyltransferase	Amino Acid metabolis and transport;E;ATP phosphoribosyltransferase
COG0040	cog	Ga0314519_11	2812408980	B-4492	1699179	Accessory	OG0001550	16	17	3	212	ATP phosphoribosyltransferase	Amino Acid metabolis and transport;E;ATP phosphoribosyltransferase
COG0040	cog	Ga0314521_11	2812338779	B-23394	1961378	Accessory	OG0001550	16	17	3	212	ATP phosphoribosyltransferase	Amino Acid metabolis and transport;E;ATP phosphoribosyltransferase
COG0040	cog	NZ_ACQU01000003	645560815	ATCC10988	293545	Accessory	OG0001550	16	17	3	212	ATP phosphoribosyltransferase	Amino Acid metabolis and transport;E;ATP phosphoribosyltransferase
COG0040	cog	Ga0314524_11	2812614543	CU1rif2	2015394	Accessory	OG0001550	16	17	3	212	ATP phosphoribosyltransferase	Amino Acid metabolis and transport;E;ATP phosphoribosyltransferase
COG0040	cog	NC_013355	646346468	NCIMB11163	2124771	Accessory	OG0001550	16	17	3	212	ATP phosphoribosyltransferase	Amino Acid metabolis and transport;E;ATP phosphoribosyltransferase
COG0040	cog	Ga0314526_11	2812611000	francensis	1982238	Accessory	OG0001550	16	17	3	212	ATP phosphoribosyltransferase	Amino Acid metabolis and transport;E;ATP phosphoribosyltransferase
COG0040	cog	ZCP4_Contig24.1	2545823382	CP4	1998637	Accessory	OG0001550	16	17	3	212	ATP phosphoribosyltransferase	Amino Acid metabolis and transport;E;ATP phosphoribosyltransferase
COG0040	cog	Ga0314523_11	2812615454	CU1	2024562	Accessory	OG0001550	16	17	3	212	ATP phosphoribosyltransferase	Amino Acid metabolis and transport;E;ATP phosphoribosyltransferase
COG0047	cog	Ga0314524_11	2812614528	CU1rif2	2015394	Accessory	OG0001560	16	17	1	221	Phosphoribosylformylglycinamidine (FGAM) synthase_ glutamine amidotransferase domain	Nucleotide metabolism and transport;F;Phosphoribosylformylglycinamidine (FGAM) synthase_ glutamine amidotransferase domain
COG0047	cog	Ga0199097_01	2834985520	B-1960	2045798	Accessory	OG0001560	16	17	1	221	Phosphoribosylformylglycinamidine (FGAM) synthase_ glutamine amidotransferase domain	Nucleotide metabolism and transport;F;Phosphoribosylformylglycinamidine (FGAM) synthase_ glutamine amidotransferase domain
COG0047	cog	Ga0046430_14	2635565729	Z6	1961306	Accessory	OG0001560	16	17	1	221	Phosphoribosylformylglycinamidine (FGAM) synthase_ glutamine amidotransferase domain	Nucleotide metabolism and transport;F;Phosphoribosylformylglycinamidine (FGAM) synthase_ glutamine amidotransferase domain
COG0047	cog	NC_015709	650970829	pomaceae	1989865	Accessory	OG0001560	16	17	1	221	Phosphoribosylformylglycinamidine (FGAM) synthase_ glutamine amidotransferase domain	Nucleotide metabolism and transport;F;Phosphoribosylformylglycinamidine (FGAM) synthase_ glutamine amidotransferase domain
COG0047	cog	Ga0302528_01	2834885836	ZM4	2058755	Accessory	OG0001560	16	17	1	221	Phosphoribosylformylglycinamidine (FGAM) synthase_ glutamine amidotransferase domain	Nucleotide metabolism and transport;F;Phosphoribosylformylglycinamidine (FGAM) synthase_ glutamine amidotransferase domain
COG0047	cog	NZ_ACQU01000003	645560828	ATCC10988	293545	Accessory	OG0001560	16	17	1	221	Phosphoribosylformylglycinamidine (FGAM) synthase_ glutamine amidotransferase domain	Nucleotide metabolism and transport;F;Phosphoribosylformylglycinamidine (FGAM) synthase_ glutamine amidotransferase domain
COG0047	cog	NC_013355	646346482	NCIMB11163	2124771	Accessory	OG0001560	16	17	1	221	Phosphoribosylformylglycinamidine (FGAM) synthase_ glutamine amidotransferase domain	Nucleotide metabolism and transport;F;Phosphoribosylformylglycinamidine (FGAM) synthase_ glutamine amidotransferase domain
COG0047	cog	Ga0314521_11	2812338765	B-23394	1961378	Accessory	OG0001560	16	17	1	221	Phosphoribosylformylglycinamidine (FGAM) synthase_ glutamine amidotransferase domain	Nucleotide metabolism and transport;F;Phosphoribosylformylglycinamidine (FGAM) synthase_ glutamine amidotransferase domain
COG0047	cog	CP003709	2559159673	B-12526	2011869	Accessory	OG0001560	16	17	1	221	Phosphoribosylformylglycinamidine (FGAM) synthase_ glutamine amidotransferase domain	Nucleotide metabolism and transport;F;Phosphoribosylformylglycinamidine (FGAM) synthase_ glutamine amidotransferase domain
COG0047	cog	Ga0314523_11	2812615440	CU1	2024562	Accessory	OG0001560	16	17	1	221	Phosphoribosylformylglycinamidine (FGAM) synthase_ glutamine amidotransferase domain	Nucleotide metabolism and transport;F;Phosphoribosylformylglycinamidine (FGAM) synthase_ glutamine amidotransferase domain
COG0047	cog	Ga0314526_11	2812610987	francensis	1982238	Accessory	OG0001560	16	17	1	221	Phosphoribosylformylglycinamidine (FGAM) synthase_ glutamine amidotransferase domain	Nucleotide metabolism and transport;F;Phosphoribosylformylglycinamidine (FGAM) synthase_ glutamine amidotransferase domain
COG0047	cog	Ga0314522_11	2812631886	uvs51	1729298	Accessory	OG0001560	16	17	1	221	Phosphoribosylformylglycinamidine (FGAM) synthase_ glutamine amidotransferase domain	Nucleotide metabolism and transport;F;Phosphoribosylformylglycinamidine (FGAM) synthase_ glutamine amidotransferase domain
COG0047	cog	Ga0314518_11	2812639445	CP1	2045935	Accessory	OG0001560	16	17	1	221	Phosphoribosylformylglycinamidine (FGAM) synthase_ glutamine amidotransferase domain	Nucleotide metabolism and transport;F;Phosphoribosylformylglycinamidine (FGAM) synthase_ glutamine amidotransferase domain
COG0047	cog	ZCP4_Contig24.1	2545823395	CP4	1998637	Accessory	OG0001560	16	17	1	221	Phosphoribosylformylglycinamidine (FGAM) synthase_ glutamine amidotransferase domain	Nucleotide metabolism and transport;F;Phosphoribosylformylglycinamidine (FGAM) synthase_ glutamine amidotransferase domain
COG0047	cog	Ga0314519_11	2812408994	B-4492	1699179	Accessory	OG0001560	16	17	1	221	Phosphoribosylformylglycinamidine (FGAM) synthase_ glutamine amidotransferase domain	Nucleotide metabolism and transport;F;Phosphoribosylformylglycinamidine (FGAM) synthase_ glutamine amidotransferase domain
COG0047	cog	Ga0314525_11	2812612070	PROIMI A1	2008840	Accessory	OG0001560	16	17	1	221	Phosphoribosylformylglycinamidine (FGAM) synthase_ glutamine amidotransferase domain	Nucleotide metabolism and transport;F;Phosphoribosylformylglycinamidine (FGAM) synthase_ glutamine amidotransferase domain
COG0071	cog	CP003709	2559158380	B-12526	2011869	Accessory	OG0001446	16	17	1	138	Molecular chaperone IbpA_ HSP20 family	Post-translational modification_ protein turnover_ chaperone functions;O;Molecular chaperone IbpA_ HSP20 family
COG0071	cog	Ga0314518_11	2812638113	CP1	2045935	Accessory	OG0001446	16	17	1	138	Molecular chaperone IbpA_ HSP20 family	Post-translational modification_ protein turnover_ chaperone functions;O;Molecular chaperone IbpA_ HSP20 family
COG0071	cog	Ga0314524_11	2812614056	CU1rif2	2015394	Accessory	OG0001446	16	17	1	138	Molecular chaperone IbpA_ HSP20 family	Post-translational modification_ protein turnover_ chaperone functions;O;Molecular chaperone IbpA_ HSP20 family
COG0071	cog	ZCP4_Contig24.1	2545822102	CP4	1998637	Accessory	OG0001446	16	17	1	138	Molecular chaperone IbpA_ HSP20 family	Post-translational modification_ protein turnover_ chaperone functions;O;Molecular chaperone IbpA_ HSP20 family
COG0071	cog	Ga0314526_11	2812610499	francensis	1982238	Accessory	OG0001446	16	17	1	138	Molecular chaperone IbpA_ HSP20 family	Post-translational modification_ protein turnover_ chaperone functions;O;Molecular chaperone IbpA_ HSP20 family
COG0071	cog	Ga0046430_14	2635564420	Z6	1961306	Accessory	OG0001446	16	17	1	138	Molecular chaperone IbpA_ HSP20 family	Post-translational modification_ protein turnover_ chaperone functions;O;Molecular chaperone IbpA_ HSP20 family
COG0071	cog	Ga0199097_01	2834984167	B-1960	2045798	Accessory	OG0001446	16	17	1	139	Molecular chaperone IbpA_ HSP20 family	Post-translational modification_ protein turnover_ chaperone functions;O;Molecular chaperone IbpA_ HSP20 family
COG0071	cog	Ga0302528_01	2834885348	ZM4	2058755	Accessory	OG0001446	16	17	1	139	Molecular chaperone IbpA_ HSP20 family	Post-translational modification_ protein turnover_ chaperone functions;O;Molecular chaperone IbpA_ HSP20 family
COG0071	cog	Ga0314523_11	2812616769	CU1	2024562	Accessory	OG0001446	16	17	1	138	Molecular chaperone IbpA_ HSP20 family	Post-translational modification_ protein turnover_ chaperone functions;O;Molecular chaperone IbpA_ HSP20 family
COG0071	cog	NC_015709	650969515	pomaceae	1989865	Accessory	OG0001446	16	17	1	138	Molecular chaperone IbpA_ HSP20 family	Post-translational modification_ protein turnover_ chaperone functions;O;Molecular chaperone IbpA_ HSP20 family
COG0071	cog	Ga0314521_11	2812338280	B-23394	1961378	Accessory	OG0001446	16	17	1	138	Molecular chaperone IbpA_ HSP20 family	Post-translational modification_ protein turnover_ chaperone functions;O;Molecular chaperone IbpA_ HSP20 family
COG0071	cog	Ga0314522_11	2812631408	uvs51	1729298	Accessory	OG0001446	16	17	1	138	Molecular chaperone IbpA_ HSP20 family	Post-translational modification_ protein turnover_ chaperone functions;O;Molecular chaperone IbpA_ HSP20 family
COG0071	cog	NZ_ACQU01000004	645561095	ATCC10988	136596	Accessory	OG0001446	16	17	1	138	Molecular chaperone IbpA_ HSP20 family	Post-translational modification_ protein turnover_ chaperone functions;O;Molecular chaperone IbpA_ HSP20 family
COG0071	cog	Ga0314525_11	2812611591	PROIMI A1	2008840	Accessory	OG0001446	16	17	1	138	Molecular chaperone IbpA_ HSP20 family	Post-translational modification_ protein turnover_ chaperone functions;O;Molecular chaperone IbpA_ HSP20 family
COG0071	cog	NC_013355	646345093	NCIMB11163	2124771	Accessory	OG0001446	16	17	1	138	Molecular chaperone IbpA_ HSP20 family	Post-translational modification_ protein turnover_ chaperone functions;O;Molecular chaperone IbpA_ HSP20 family
COG0071	cog	Ga0314519_11	2812409478	B-4492	1699179	Accessory	OG0001446	16	17	1	138	Molecular chaperone IbpA_ HSP20 family	Post-translational modification_ protein turnover_ chaperone functions;O;Molecular chaperone IbpA_ HSP20 family
COG0073	cog	CP003709	2559159620	B-12526	2011869	Accessory	OG0001692	10	17	1	111	tRNA-binding EMAP/Myf domain	Tranlsation;J;tRNA-binding EMAP/Myf domain
COG0073	cog	Ga0314523_11	2812615495	CU1	2024562	Accessory	OG0001692	10	17	1	111	tRNA-binding EMAP/Myf domain	Tranlsation;J;tRNA-binding EMAP/Myf domain
COG0073	cog	NZ_ACQU01000012	645561732	ATCC10988	46794	Accessory	OG0001692	10	17	1	111	tRNA-binding EMAP/Myf domain	Tranlsation;J;tRNA-binding EMAP/Myf domain
COG0073	cog	Ga0314520_102	2819486412	CP3	233282	Accessory	OG0001692	10	17	1	111	tRNA-binding EMAP/Myf domain	Tranlsation;J;tRNA-binding EMAP/Myf domain
COG0073	cog	Ga0314524_11	2812614584	CU1rif2	2015394	Accessory	OG0001692	10	17	1	111	tRNA-binding EMAP/Myf domain	Tranlsation;J;tRNA-binding EMAP/Myf domain
COG0073	cog	ZCP4_Contig24.1	2545823342	CP4	1998637	Accessory	OG0001692	10	17	1	111	tRNA-binding EMAP/Myf domain	Tranlsation;J;tRNA-binding EMAP/Myf domain
COG0073	cog	Ga0314525_11	2812612123	PROIMI A1	2008840	Accessory	OG0001692	10	17	1	111	tRNA-binding EMAP/Myf domain	Tranlsation;J;tRNA-binding EMAP/Myf domain
COG0073	cog	Ga0314522_12	2812631940	uvs51	284424	Accessory	OG0001692	10	17	1	111	tRNA-binding EMAP/Myf domain	Tranlsation;J;tRNA-binding EMAP/Myf domain
COG0079	cog	Ga0314524_12	2812615112	CU1rif2	33304	Accessory	OG0001956	3	17	33	364	Histidinol-phosphate/aromatic aminotransferase or cobyric acid decarboxylase	Amino Acid metabolis and transport;E;Histidinol-phosphate/aromatic aminotransferase or cobyric acid decarboxylase
COG0079	cog	Ga0314522_13	2812632213	uvs51	32458	Accessory	OG0001956	3	17	33	364	Histidinol-phosphate/aromatic aminotransferase or cobyric acid decarboxylase	Amino Acid metabolis and transport;E;Histidinol-phosphate/aromatic aminotransferase or cobyric acid decarboxylase
COG0079	cog	NZ_ACQU01000016	645561884	ATCC10988	32471	Accessory	OG0001956	3	17	33	364	Histidinol-phosphate/aromatic aminotransferase or cobyric acid decarboxylase	Amino Acid metabolis and transport;E;Histidinol-phosphate/aromatic aminotransferase or cobyric acid decarboxylase
COG0079	cog	NZ_ACQU01000010	645561650	ATCC10988	54838	Accessory	OG0001640	13	17	39	370	Histidinol-phosphate/aromatic aminotransferase or cobyric acid decarboxylase	Amino Acid metabolis and transport;E;Histidinol-phosphate/aromatic aminotransferase or cobyric acid decarboxylase
COG0079	cog	Ga0314520_111	2819487235	CP3	47465	Accessory	OG0001640	13	17	39	370	Histidinol-phosphate/aromatic aminotransferase or cobyric acid decarboxylase	Amino Acid metabolis and transport;E;Histidinol-phosphate/aromatic aminotransferase or cobyric acid decarboxylase
COG0079	cog	Ga0314524_11	2812614947	CU1rif2	2015394	Accessory	OG0001640	13	17	39	370	Histidinol-phosphate/aromatic aminotransferase or cobyric acid decarboxylase	Amino Acid metabolis and transport;E;Histidinol-phosphate/aromatic aminotransferase or cobyric acid decarboxylase
COG0079	cog	NC_013355	646345970	NCIMB11163	2124771	Accessory	OG0001640	13	17	39	370	Histidinol-phosphate/aromatic aminotransferase or cobyric acid decarboxylase	Amino Acid metabolis and transport;E;Histidinol-phosphate/aromatic aminotransferase or cobyric acid decarboxylase
COG0079	cog	CP003709	2559159260	B-12526	2011869	Accessory	OG0001640	13	17	39	370	Histidinol-phosphate/aromatic aminotransferase or cobyric acid decarboxylase	Amino Acid metabolis and transport;E;Histidinol-phosphate/aromatic aminotransferase or cobyric acid decarboxylase
COG0079	cog	Ga0302528_01	2834884447	ZM4	2058755	Accessory	OG0001640	13	17	11	368	Histidinol-phosphate/aromatic aminotransferase or cobyric acid decarboxylase	Amino Acid metabolis and transport;E;Histidinol-phosphate/aromatic aminotransferase or cobyric acid decarboxylase
COG0079	cog	Ga0314518_11	2812639024	CP1	2045935	Accessory	OG0001640	13	17	39	370	Histidinol-phosphate/aromatic aminotransferase or cobyric acid decarboxylase	Amino Acid metabolis and transport;E;Histidinol-phosphate/aromatic aminotransferase or cobyric acid decarboxylase
COG0079	cog	Ga0314523_11	2812615857	CU1	2024562	Accessory	OG0001640	13	17	39	370	Histidinol-phosphate/aromatic aminotransferase or cobyric acid decarboxylase	Amino Acid metabolis and transport;E;Histidinol-phosphate/aromatic aminotransferase or cobyric acid decarboxylase
COG0079	cog	Ga0199097_01	2834985092	B-1960	2045798	Accessory	OG0001640	13	17	11	368	Histidinol-phosphate/aromatic aminotransferase or cobyric acid decarboxylase	Amino Acid metabolis and transport;E;Histidinol-phosphate/aromatic aminotransferase or cobyric acid decarboxylase
COG0079	cog	Ga0314526_11	2812609661	francensis	1982238	Accessory	OG0001640	13	17	21	365	Histidinol-phosphate/aromatic aminotransferase or cobyric acid decarboxylase	Amino Acid metabolis and transport;E;Histidinol-phosphate/aromatic aminotransferase or cobyric acid decarboxylase
COG0079	cog	Ga0314525_11	2812612486	PROIMI A1	2008840	Accessory	OG0001640	13	17	39	370	Histidinol-phosphate/aromatic aminotransferase or cobyric acid decarboxylase	Amino Acid metabolis and transport;E;Histidinol-phosphate/aromatic aminotransferase or cobyric acid decarboxylase
COG0079	cog	Ga0314522_11	2812630495	uvs51	1729298	Accessory	OG0001640	13	17	39	370	Histidinol-phosphate/aromatic aminotransferase or cobyric acid decarboxylase	Amino Acid metabolis and transport;E;Histidinol-phosphate/aromatic aminotransferase or cobyric acid decarboxylase
COG0079	cog	ZCP4_Contig24.1	2545822991	CP4	1998637	Accessory	OG0001640	13	17	39	370	Histidinol-phosphate/aromatic aminotransferase or cobyric acid decarboxylase	Amino Acid metabolis and transport;E;Histidinol-phosphate/aromatic aminotransferase or cobyric acid decarboxylase
COG0110	cog	Ga0302528_01	2834886091	ZM4	2058755	Accessory	OG0001663	12	17	14	193	Acetyltransferase (isoleucine patch superfamily)	General Functional Prediction only;R;Acetyltransferase (isoleucine patch superfamily)
COG0110	cog	NZ_ACQU01000017	645561925	ATCC10988	31593	Accessory	OG0001663	12	17	15	193	Acetyltransferase (isoleucine patch superfamily)	General Functional Prediction only;R;Acetyltransferase (isoleucine patch superfamily)
COG0110	cog	CP003709	2559159427	B-12526	2011869	Accessory	OG0001663	12	17	15	193	Acetyltransferase (isoleucine patch superfamily)	General Functional Prediction only;R;Acetyltransferase (isoleucine patch superfamily)
COG0110	cog	Ga0314523_11	2812615694	CU1	2024562	Accessory	OG0001663	12	17	15	193	Acetyltransferase (isoleucine patch superfamily)	General Functional Prediction only;R;Acetyltransferase (isoleucine patch superfamily)
COG0110	cog	Ga0314525_11	2812612318	PROIMI A1	2008840	Accessory	OG0001663	12	17	15	193	Acetyltransferase (isoleucine patch superfamily)	General Functional Prediction only;R;Acetyltransferase (isoleucine patch superfamily)
COG0110	cog	Ga0314518_11	2812639199	CP1	2045935	Accessory	OG0001663	12	17	15	193	Acetyltransferase (isoleucine patch superfamily)	General Functional Prediction only;R;Acetyltransferase (isoleucine patch superfamily)
COG0110	cog	Ga0314524_11	2812614784	CU1rif2	2015394	Accessory	OG0001663	12	17	15	193	Acetyltransferase (isoleucine patch superfamily)	General Functional Prediction only;R;Acetyltransferase (isoleucine patch superfamily)
COG0110	cog	ZCP4_Contig24.1	2545823148	CP4	1998637	Accessory	OG0001663	12	17	15	193	Acetyltransferase (isoleucine patch superfamily)	General Functional Prediction only;R;Acetyltransferase (isoleucine patch superfamily)
COG0110	cog	Ga0314520_102	2819486219	CP3	233282	Accessory	OG0001663	12	17	15	193	Acetyltransferase (isoleucine patch superfamily)	General Functional Prediction only;R;Acetyltransferase (isoleucine patch superfamily)
COG0110	cog	Ga0314522_12	2812632140	uvs51	284424	Accessory	OG0001663	12	17	15	193	Acetyltransferase (isoleucine patch superfamily)	General Functional Prediction only;R;Acetyltransferase (isoleucine patch superfamily)
COG0110	cog	NC_013355	646346233	NCIMB11163	2124771	Accessory	OG0001663	12	17	15	193	Acetyltransferase (isoleucine patch superfamily)	General Functional Prediction only;R;Acetyltransferase (isoleucine patch superfamily)
COG0110	cog	Ga0199097_01	2834985268	B-1960	2045798	Accessory	OG0001663	12	17	14	193	Acetyltransferase (isoleucine patch superfamily)	General Functional Prediction only;R;Acetyltransferase (isoleucine patch superfamily)
COG0111	cog	Ga0314520_107	2819486979	CP3	95678	Accessory	OG0001522	16	17	1	310	Phosphoglycerate dehydrogenase or related dehydrogenase	NA;HR;Phosphoglycerate dehydrogenase or related dehydrogenase
COG0111	cog	Ga0314519_11	2812408920	B-4492	1699179	Accessory	OG0001522	16	17	1	310	Phosphoglycerate dehydrogenase or related dehydrogenase	NA;HR;Phosphoglycerate dehydrogenase or related dehydrogenase
COG0111	cog	Ga0314524_11	2812614857	CU1rif2	2015394	Accessory	OG0001522	16	17	1	310	Phosphoglycerate dehydrogenase or related dehydrogenase	NA;HR;Phosphoglycerate dehydrogenase or related dehydrogenase
COG0111	cog	Ga0314521_11	2812337290	B-23394	1961378	Accessory	OG0001522	16	17	1	310	Phosphoglycerate dehydrogenase or related dehydrogenase	NA;HR;Phosphoglycerate dehydrogenase or related dehydrogenase
COG0111	cog	NZ_ACQU01000013	645561798	ATCC10988	46422	Accessory	OG0001522	16	17	1	310	Phosphoglycerate dehydrogenase or related dehydrogenase	NA;HR;Phosphoglycerate dehydrogenase or related dehydrogenase
COG0111	cog	Ga0314518_11	2812639111	CP1	2045935	Accessory	OG0001522	16	17	1	310	Phosphoglycerate dehydrogenase or related dehydrogenase	NA;HR;Phosphoglycerate dehydrogenase or related dehydrogenase
COG0111	cog	Ga0314526_11	2812609551	francensis	1982238	Accessory	OG0001522	16	17	24	301	Phosphoglycerate dehydrogenase or related dehydrogenase	NA;HR;Phosphoglycerate dehydrogenase or related dehydrogenase
COG0111	cog	Ga0046430_14	2635565408	Z6	1961306	Accessory	OG0001522	16	17	1	310	Phosphoglycerate dehydrogenase or related dehydrogenase	NA;HR;Phosphoglycerate dehydrogenase or related dehydrogenase
COG0111	cog	Ga0302528_01	2834886179	ZM4	2058755	Accessory	OG0001522	16	17	1	311	Phosphoglycerate dehydrogenase or related dehydrogenase	NA;HR;Phosphoglycerate dehydrogenase or related dehydrogenase
COG0111	cog	CP003709	2559159343	B-12526	2011869	Accessory	OG0001522	16	17	1	310	Phosphoglycerate dehydrogenase or related dehydrogenase	NA;HR;Phosphoglycerate dehydrogenase or related dehydrogenase
COG0111	cog	ZCP4_Contig24.1	2545823075	CP4	1998637	Accessory	OG0001522	16	17	1	310	Phosphoglycerate dehydrogenase or related dehydrogenase	NA;HR;Phosphoglycerate dehydrogenase or related dehydrogenase
COG0111	cog	Ga0314523_11	2812615767	CU1	2024562	Accessory	OG0001522	16	17	1	310	Phosphoglycerate dehydrogenase or related dehydrogenase	NA;HR;Phosphoglycerate dehydrogenase or related dehydrogenase
COG0111	cog	Ga0314522_11	2812630405	uvs51	1729298	Accessory	OG0001522	16	17	1	310	Phosphoglycerate dehydrogenase or related dehydrogenase	NA;HR;Phosphoglycerate dehydrogenase or related dehydrogenase
COG0111	cog	NC_013355	646346054	NCIMB11163	2124771	Accessory	OG0001522	16	17	1	310	Phosphoglycerate dehydrogenase or related dehydrogenase	NA;HR;Phosphoglycerate dehydrogenase or related dehydrogenase
COG0111	cog	Ga0314525_11	2812612402	PROIMI A1	2008840	Accessory	OG0001522	16	17	1	310	Phosphoglycerate dehydrogenase or related dehydrogenase	NA;HR;Phosphoglycerate dehydrogenase or related dehydrogenase
COG0111	cog	Ga0199097_01	2834985180	B-1960	2045798	Accessory	OG0001522	16	17	1	311	Phosphoglycerate dehydrogenase or related dehydrogenase	NA;HR;Phosphoglycerate dehydrogenase or related dehydrogenase
COG0127	cog	Ga0314524_12	2812615100	CU1rif2	33304	Accessory	OG0001952	3	17	1	181	Inosine/xanthosine triphosphate pyrophosphatase_ all-alpha NTP-PPase family	Nucleotide metabolism and transport;F;Inosine/xanthosine triphosphate pyrophosphatase_ all-alpha NTP-PPase family
COG0127	cog	Ga0314522_13	2812632201	uvs51	32458	Accessory	OG0001952	3	17	1	181	Inosine/xanthosine triphosphate pyrophosphatase_ all-alpha NTP-PPase family	Nucleotide metabolism and transport;F;Inosine/xanthosine triphosphate pyrophosphatase_ all-alpha NTP-PPase family
COG0127	cog	NZ_ACQU01000016	645561896	ATCC10988	32471	Accessory	OG0001952	3	17	1	181	Inosine/xanthosine triphosphate pyrophosphatase_ all-alpha NTP-PPase family	Nucleotide metabolism and transport;F;Inosine/xanthosine triphosphate pyrophosphatase_ all-alpha NTP-PPase family
COG0137	cog	Ga0314522_11	2812631448	uvs51	1729298	Accessory	OG0001443	16	17	4	408	Argininosuccinate synthase	Amino Acid metabolis and transport;E;Argininosuccinate synthase
COG0137	cog	Ga0314521_11	2812338320	B-23394	1961378	Accessory	OG0001443	16	17	4	408	Argininosuccinate synthase	Amino Acid metabolis and transport;E;Argininosuccinate synthase
COG0137	cog	Ga0314519_11	2812409438	B-4492	1699179	Accessory	OG0001443	16	17	4	408	Argininosuccinate synthase	Amino Acid metabolis and transport;E;Argininosuccinate synthase
COG0137	cog	Ga0199097_01	2834984126	B-1960	2045798	Accessory	OG0001443	16	17	2	408	Argininosuccinate synthase	Amino Acid metabolis and transport;E;Argininosuccinate synthase
COG0137	cog	Ga0314524_11	2812614096	CU1rif2	2015394	Accessory	OG0001443	16	17	4	408	Argininosuccinate synthase	Amino Acid metabolis and transport;E;Argininosuccinate synthase
COG0137	cog	CP003709	2559158340	B-12526	2011869	Accessory	OG0001443	16	17	4	408	Argininosuccinate synthase	Amino Acid metabolis and transport;E;Argininosuccinate synthase
COG0137	cog	NC_013355	646345053	NCIMB11163	2124771	Accessory	OG0001443	16	17	4	408	Argininosuccinate synthase	Amino Acid metabolis and transport;E;Argininosuccinate synthase
COG0137	cog	Ga0302528_01	2834885389	ZM4	2058755	Accessory	OG0001443	16	17	2	408	Argininosuccinate synthase	Amino Acid metabolis and transport;E;Argininosuccinate synthase
COG0137	cog	Ga0314518_11	2812638073	CP1	2045935	Accessory	OG0001443	16	17	4	408	Argininosuccinate synthase	Amino Acid metabolis and transport;E;Argininosuccinate synthase
COG0137	cog	Ga0314525_11	2812611631	PROIMI A1	2008840	Accessory	OG0001443	16	17	4	408	Argininosuccinate synthase	Amino Acid metabolis and transport;E;Argininosuccinate synthase
COG0137	cog	Ga0046430_14	2635564380	Z6	1961306	Accessory	OG0001443	16	17	4	408	Argininosuccinate synthase	Amino Acid metabolis and transport;E;Argininosuccinate synthase
COG0137	cog	Ga0314523_11	2812616809	CU1	2024562	Accessory	OG0001443	16	17	4	408	Argininosuccinate synthase	Amino Acid metabolis and transport;E;Argininosuccinate synthase
COG0137	cog	ZCP4_Contig24.1	2545822062	CP4	1998637	Accessory	OG0001443	16	17	4	408	Argininosuccinate synthase	Amino Acid metabolis and transport;E;Argininosuccinate synthase
COG0137	cog	NC_015709	650969473	pomaceae	1989865	Accessory	OG0001443	16	17	4	408	Argininosuccinate synthase	Amino Acid metabolis and transport;E;Argininosuccinate synthase
COG0137	cog	Ga0314526_11	2812610539	francensis	1982238	Accessory	OG0001443	16	17	4	406	Argininosuccinate synthase	Amino Acid metabolis and transport;E;Argininosuccinate synthase
COG0141	cog	Ga0314518_11	2812639431	CP1	2045935	Accessory	OG0001549	16	17	13	430	Histidinol dehydrogenase	Amino Acid metabolis and transport;E;Histidinol dehydrogenase
COG0141	cog	NZ_ACQU01000003	645560814	ATCC10988	293545	Accessory	OG0001549	16	17	13	430	Histidinol dehydrogenase	Amino Acid metabolis and transport;E;Histidinol dehydrogenase
COG0141	cog	Ga0314523_11	2812615455	CU1	2024562	Accessory	OG0001549	16	17	13	430	Histidinol dehydrogenase	Amino Acid metabolis and transport;E;Histidinol dehydrogenase
COG0141	cog	Ga0314525_11	2812612084	PROIMI A1	2008840	Accessory	OG0001549	16	17	13	430	Histidinol dehydrogenase	Amino Acid metabolis and transport;E;Histidinol dehydrogenase
COG0141	cog	Ga0302528_01	2834885854	ZM4	2058755	Accessory	OG0001549	16	17	2	430	Histidinol dehydrogenase	Amino Acid metabolis and transport;E;Histidinol dehydrogenase
COG0141	cog	ZCP4_Contig24.1	2545823381	CP4	1998637	Accessory	OG0001549	16	17	13	430	Histidinol dehydrogenase	Amino Acid metabolis and transport;E;Histidinol dehydrogenase
COG0141	cog	Ga0314526_11	2812611001	francensis	1982238	Accessory	OG0001549	16	17	13	429	Histidinol dehydrogenase	Amino Acid metabolis and transport;E;Histidinol dehydrogenase
COG0141	cog	Ga0199097_01	2834985507	B-1960	2045798	Accessory	OG0001549	16	17	2	430	Histidinol dehydrogenase	Amino Acid metabolis and transport;E;Histidinol dehydrogenase
COG0141	cog	CP003709	2559159659	B-12526	2011869	Accessory	OG0001549	16	17	13	430	Histidinol dehydrogenase	Amino Acid metabolis and transport;E;Histidinol dehydrogenase
COG0141	cog	NC_015709	650970818	pomaceae	1989865	Accessory	OG0001549	16	17	13	429	Histidinol dehydrogenase	Amino Acid metabolis and transport;E;Histidinol dehydrogenase
COG0141	cog	Ga0314519_11	2812408979	B-4492	1699179	Accessory	OG0001549	16	17	17	430	Histidinol dehydrogenase	Amino Acid metabolis and transport;E;Histidinol dehydrogenase
COG0141	cog	NC_013355	646346467	NCIMB11163	2124771	Accessory	OG0001549	16	17	13	430	Histidinol dehydrogenase	Amino Acid metabolis and transport;E;Histidinol dehydrogenase
COG0141	cog	Ga0314521_11	2812338780	B-23394	1961378	Accessory	OG0001549	16	17	17	430	Histidinol dehydrogenase	Amino Acid metabolis and transport;E;Histidinol dehydrogenase
COG0141	cog	Ga0314524_11	2812614542	CU1rif2	2015394	Accessory	OG0001549	16	17	13	430	Histidinol dehydrogenase	Amino Acid metabolis and transport;E;Histidinol dehydrogenase
COG0141	cog	Ga0314522_11	2812631900	uvs51	1729298	Accessory	OG0001549	16	17	13	430	Histidinol dehydrogenase	Amino Acid metabolis and transport;E;Histidinol dehydrogenase
COG0141	cog	Ga0046430_14	2635565714	Z6	1961306	Accessory	OG0001549	16	17	17	430	Histidinol dehydrogenase	Amino Acid metabolis and transport;E;Histidinol dehydrogenase
COG0154	cog	Ga0302528_03	2834886338	ZM4	33006	Accessory	OG0001955	3	17	1	442	Asp-tRNAAsn/Glu-tRNAGln amidotransferase A subunit or related amidase	Tranlsation;J;Asp-tRNAAsn/Glu-tRNAGln amidotransferase A subunit or related amidase
COG0156	cog	NC_015709	650969273	pomaceae	1989865	Accessory	OG0001414	16	17	44	393	7-keto-8-aminopelargonate synthetase or related enzyme	Coenzyme metabolis;H;7-keto-8-aminopelargonate synthetase or related enzyme
COG0156	cog	Ga0314522_11	2812631666	uvs51	1729298	Accessory	OG0001414	16	17	46	395	7-keto-8-aminopelargonate synthetase or related enzyme	Coenzyme metabolis;H;7-keto-8-aminopelargonate synthetase or related enzyme
COG0156	cog	Ga0314525_11	2812611842	PROIMI A1	2008840	Accessory	OG0001414	16	17	46	395	7-keto-8-aminopelargonate synthetase or related enzyme	Coenzyme metabolis;H;7-keto-8-aminopelargonate synthetase or related enzyme
COG0156	cog	Ga0046430_14	2635564163	Z6	1961306	Accessory	OG0001414	16	17	46	395	7-keto-8-aminopelargonate synthetase or related enzyme	Coenzyme metabolis;H;7-keto-8-aminopelargonate synthetase or related enzyme
COG0156	cog	Ga0314519_11	2812409224	B-4492	1699179	Accessory	OG0001414	16	17	46	395	7-keto-8-aminopelargonate synthetase or related enzyme	Coenzyme metabolis;H;7-keto-8-aminopelargonate synthetase or related enzyme
COG0156	cog	Ga0314524_11	2812614312	CU1rif2	2015394	Accessory	OG0001414	16	17	46	395	7-keto-8-aminopelargonate synthetase or related enzyme	Coenzyme metabolis;H;7-keto-8-aminopelargonate synthetase or related enzyme
COG0156	cog	Ga0199097_01	2834985747	B-1960	2045798	Accessory	OG0001414	16	17	11	393	7-keto-8-aminopelargonate synthetase or related enzyme	Coenzyme metabolis;H;7-keto-8-aminopelargonate synthetase or related enzyme
COG0156	cog	ZCP4_Contig24.1	2545821845	CP4	1998637	Accessory	OG0001414	16	17	46	395	7-keto-8-aminopelargonate synthetase or related enzyme	Coenzyme metabolis;H;7-keto-8-aminopelargonate synthetase or related enzyme
COG0156	cog	CP003709	2559158125	B-12526	2011869	Accessory	OG0001414	16	17	46	395	7-keto-8-aminopelargonate synthetase or related enzyme	Coenzyme metabolis;H;7-keto-8-aminopelargonate synthetase or related enzyme
COG0156	cog	Ga0314526_11	2812610753	francensis	1982238	Accessory	OG0001414	16	17	44	393	7-keto-8-aminopelargonate synthetase or related enzyme	Coenzyme metabolis;H;7-keto-8-aminopelargonate synthetase or related enzyme
COG0156	cog	NZ_ACQU01000003	645561054	ATCC10988	293545	Accessory	OG0001414	16	17	46	395	7-keto-8-aminopelargonate synthetase or related enzyme	Coenzyme metabolis;H;7-keto-8-aminopelargonate synthetase or related enzyme
COG0156	cog	NC_013355	646344842	NCIMB11163	2124771	Accessory	OG0001414	16	17	46	395	7-keto-8-aminopelargonate synthetase or related enzyme	Coenzyme metabolis;H;7-keto-8-aminopelargonate synthetase or related enzyme
COG0156	cog	Ga0314518_11	2812637863	CP1	2045935	Accessory	OG0001414	16	17	46	395	7-keto-8-aminopelargonate synthetase or related enzyme	Coenzyme metabolis;H;7-keto-8-aminopelargonate synthetase or related enzyme
COG0156	cog	Ga0314523_11	2812615215	CU1	2024562	Accessory	OG0001414	16	17	46	395	7-keto-8-aminopelargonate synthetase or related enzyme	Coenzyme metabolis;H;7-keto-8-aminopelargonate synthetase or related enzyme
COG0156	cog	Ga0302528_01	2834885603	ZM4	2058755	Accessory	OG0001414	16	17	11	393	7-keto-8-aminopelargonate synthetase or related enzyme	Coenzyme metabolis;H;7-keto-8-aminopelargonate synthetase or related enzyme
COG0156	cog	Ga0314521_11	2812338534	B-23394	1961378	Accessory	OG0001414	16	17	46	395	7-keto-8-aminopelargonate synthetase or related enzyme	Coenzyme metabolis;H;7-keto-8-aminopelargonate synthetase or related enzyme
COG0157	cog	NC_013355	646346067	NCIMB11163	2124771	Accessory	OG0001523	16	17	51	321	Nicotinate-nucleotide pyrophosphorylase	Coenzyme metabolis;H;Nicotinate-nucleotide pyrophosphorylase
COG0157	cog	Ga0314525_11	2812612389	PROIMI A1	2008840	Accessory	OG0001523	16	17	51	321	Nicotinate-nucleotide pyrophosphorylase	Coenzyme metabolis;H;Nicotinate-nucleotide pyrophosphorylase
COG0157	cog	Ga0314524_11	2812614843	CU1rif2	2015394	Accessory	OG0001523	16	17	51	321	Nicotinate-nucleotide pyrophosphorylase	Coenzyme metabolis;H;Nicotinate-nucleotide pyrophosphorylase
COG0157	cog	NZ_ACQU01000013	645561812	ATCC10988	46422	Accessory	OG0001523	16	17	51	321	Nicotinate-nucleotide pyrophosphorylase	Coenzyme metabolis;H;Nicotinate-nucleotide pyrophosphorylase
COG0157	cog	Ga0314526_11	2812609538	francensis	1982238	Accessory	OG0001523	16	17	51	321	Nicotinate-nucleotide pyrophosphorylase	Coenzyme metabolis;H;Nicotinate-nucleotide pyrophosphorylase
COG0157	cog	Ga0314522_11	2812630391	uvs51	1729298	Accessory	OG0001523	16	17	51	321	Nicotinate-nucleotide pyrophosphorylase	Coenzyme metabolis;H;Nicotinate-nucleotide pyrophosphorylase
COG0157	cog	Ga0046430_14	2635565421	Z6	1961306	Accessory	OG0001523	16	17	51	321	Nicotinate-nucleotide pyrophosphorylase	Coenzyme metabolis;H;Nicotinate-nucleotide pyrophosphorylase
COG0157	cog	NC_015709	650970493	pomaceae	1989865	Accessory	OG0001523	16	17	44	318	Nicotinate-nucleotide pyrophosphorylase	Coenzyme metabolis;H;Nicotinate-nucleotide pyrophosphorylase
COG0157	cog	Ga0199097_01	2834985193	B-1960	2045798	Accessory	OG0001523	16	17	48	323	Nicotinate-nucleotide pyrophosphorylase	Coenzyme metabolis;H;Nicotinate-nucleotide pyrophosphorylase
COG0157	cog	Ga0302528_01	2834886166	ZM4	2058755	Accessory	OG0001523	16	17	48	323	Nicotinate-nucleotide pyrophosphorylase	Coenzyme metabolis;H;Nicotinate-nucleotide pyrophosphorylase
COG0157	cog	Ga0314518_11	2812639124	CP1	2045935	Accessory	OG0001523	16	17	51	321	Nicotinate-nucleotide pyrophosphorylase	Coenzyme metabolis;H;Nicotinate-nucleotide pyrophosphorylase
COG0157	cog	ZCP4_Contig24.1	2545823088	CP4	1998637	Accessory	OG0001523	16	17	51	321	Nicotinate-nucleotide pyrophosphorylase	Coenzyme metabolis;H;Nicotinate-nucleotide pyrophosphorylase
COG0157	cog	Ga0314521_11	2812337277	B-23394	1961378	Accessory	OG0001523	16	17	51	321	Nicotinate-nucleotide pyrophosphorylase	Coenzyme metabolis;H;Nicotinate-nucleotide pyrophosphorylase
COG0157	cog	Ga0314519_11	2812408933	B-4492	1699179	Accessory	OG0001523	16	17	51	321	Nicotinate-nucleotide pyrophosphorylase	Coenzyme metabolis;H;Nicotinate-nucleotide pyrophosphorylase
COG0157	cog	Ga0314523_11	2812615754	CU1	2024562	Accessory	OG0001523	16	17	51	321	Nicotinate-nucleotide pyrophosphorylase	Coenzyme metabolis;H;Nicotinate-nucleotide pyrophosphorylase
COG0157	cog	CP003709	2559159356	B-12526	2011869	Accessory	OG0001523	16	17	51	321	Nicotinate-nucleotide pyrophosphorylase	Coenzyme metabolis;H;Nicotinate-nucleotide pyrophosphorylase
COG0172	cog	Ga0314518_11	2812638117	CP1	2045935	Accessory	OG0001450	16	17	1	423	Seryl-tRNA synthetase	Tranlsation;J;Seryl-tRNA synthetase
COG0172	cog	CP003709	2559158384	B-12526	2011869	Accessory	OG0001450	16	17	1	423	Seryl-tRNA synthetase	Tranlsation;J;Seryl-tRNA synthetase
COG0172	cog	Ga0199097_01	2834984171	B-1960	2045798	Accessory	OG0001450	16	17	1	424	Seryl-tRNA synthetase	Tranlsation;J;Seryl-tRNA synthetase
COG0172	cog	Ga0314523_11	2812616765	CU1	2024562	Accessory	OG0001450	16	17	1	423	Seryl-tRNA synthetase	Tranlsation;J;Seryl-tRNA synthetase
COG0172	cog	Ga0314525_11	2812611587	PROIMI A1	2008840	Accessory	OG0001450	16	17	1	423	Seryl-tRNA synthetase	Tranlsation;J;Seryl-tRNA synthetase
COG0172	cog	NC_015709	650969519	pomaceae	1989865	Accessory	OG0001450	16	17	1	423	Seryl-tRNA synthetase	Tranlsation;J;Seryl-tRNA synthetase
COG0172	cog	NC_013355	646345097	NCIMB11163	2124771	Accessory	OG0001450	16	17	1	423	Seryl-tRNA synthetase	Tranlsation;J;Seryl-tRNA synthetase
COG0172	cog	NZ_ACQU01000004	645561099	ATCC10988	136596	Accessory	OG0001450	16	17	1	423	Seryl-tRNA synthetase	Tranlsation;J;Seryl-tRNA synthetase
COG0172	cog	Ga0314526_11	2812610495	francensis	1982238	Accessory	OG0001450	16	17	1	423	Seryl-tRNA synthetase	Tranlsation;J;Seryl-tRNA synthetase
COG0172	cog	Ga0314519_11	2812409482	B-4492	1699179	Accessory	OG0001450	16	17	1	423	Seryl-tRNA synthetase	Tranlsation;J;Seryl-tRNA synthetase
COG0172	cog	Ga0046430_14	2635564424	Z6	1961306	Accessory	OG0001450	16	17	1	423	Seryl-tRNA synthetase	Tranlsation;J;Seryl-tRNA synthetase
COG0172	cog	ZCP4_Contig24.1	2545822106	CP4	1998637	Accessory	OG0001450	16	17	1	423	Seryl-tRNA synthetase	Tranlsation;J;Seryl-tRNA synthetase
COG0172	cog	Ga0314522_11	2812631404	uvs51	1729298	Accessory	OG0001450	16	17	1	423	Seryl-tRNA synthetase	Tranlsation;J;Seryl-tRNA synthetase
COG0172	cog	Ga0314521_11	2812338276	B-23394	1961378	Accessory	OG0001450	16	17	1	423	Seryl-tRNA synthetase	Tranlsation;J;Seryl-tRNA synthetase
COG0172	cog	Ga0302528_01	2834885344	ZM4	2058755	Accessory	OG0001450	16	17	1	424	Seryl-tRNA synthetase	Tranlsation;J;Seryl-tRNA synthetase
COG0172	cog	Ga0314524_11	2812614052	CU1rif2	2015394	Accessory	OG0001450	16	17	1	423	Seryl-tRNA synthetase	Tranlsation;J;Seryl-tRNA synthetase
COG0187	cog	Ga0314518_11	2812639398	CP1	2045935	Accessory	OG0001543	16	17	5	569	DNA gyrase/topoisomerase IV_ subunit B	Replication and repair;L;DNA gyrase/topoisomerase IV_ subunit B
COG0187	cog	Ga0314522_12	2812631934	uvs51	284424	Accessory	OG0001543	16	17	5	569	DNA gyrase/topoisomerase IV_ subunit B	Replication and repair;L;DNA gyrase/topoisomerase IV_ subunit B
COG0187	cog	Ga0314519_12	2812409536	B-4492	276124	Accessory	OG0001543	16	17	5	569	DNA gyrase/topoisomerase IV_ subunit B	Replication and repair;L;DNA gyrase/topoisomerase IV_ subunit B
COG0187	cog	Ga0314521_11	2812338809	B-23394	1961378	Accessory	OG0001543	16	17	5	569	DNA gyrase/topoisomerase IV_ subunit B	Replication and repair;L;DNA gyrase/topoisomerase IV_ subunit B
COG0187	cog	Ga0199097_01	2834985473	B-1960	2045798	Accessory	OG0001543	16	17	5	812	DNA gyrase/topoisomerase IV_ subunit B	Replication and repair;L;DNA gyrase/topoisomerase IV_ subunit B
COG0187	cog	CP003709	2559159626	B-12526	2011869	Accessory	OG0001543	16	17	5	569	DNA gyrase/topoisomerase IV_ subunit B	Replication and repair;L;DNA gyrase/topoisomerase IV_ subunit B
COG0187	cog	Ga0302528_01	2834885888	ZM4	2058755	Accessory	OG0001543	16	17	5	812	DNA gyrase/topoisomerase IV_ subunit B	Replication and repair;L;DNA gyrase/topoisomerase IV_ subunit B
COG0187	cog	Ga0046430_14	2635565685	Z6	1961306	Accessory	OG0001543	16	17	5	569	DNA gyrase/topoisomerase IV_ subunit B	Replication and repair;L;DNA gyrase/topoisomerase IV_ subunit B
COG0187	cog	Ga0314524_11	2812614578	CU1rif2	2015394	Accessory	OG0001543	16	17	5	569	DNA gyrase/topoisomerase IV_ subunit B	Replication and repair;L;DNA gyrase/topoisomerase IV_ subunit B
COG0187	cog	Ga0314526_11	2812611032	francensis	1982238	Accessory	OG0001543	16	17	5	565	DNA gyrase/topoisomerase IV_ subunit B	Replication and repair;L;DNA gyrase/topoisomerase IV_ subunit B
COG0187	cog	ZCP4_Contig24.1	2545823348	CP4	1998637	Accessory	OG0001543	16	17	5	569	DNA gyrase/topoisomerase IV_ subunit B	Replication and repair;L;DNA gyrase/topoisomerase IV_ subunit B
COG0187	cog	Ga0314523_11	2812615489	CU1	2024562	Accessory	OG0001543	16	17	5	569	DNA gyrase/topoisomerase IV_ subunit B	Replication and repair;L;DNA gyrase/topoisomerase IV_ subunit B
COG0187	cog	NZ_ACQU01000012	645561738	ATCC10988	46794	Accessory	OG0001543	16	17	5	569	DNA gyrase/topoisomerase IV_ subunit B	Replication and repair;L;DNA gyrase/topoisomerase IV_ subunit B
COG0187	cog	NC_013355	646346432	NCIMB11163	2124771	Accessory	OG0001543	16	17	5	569	DNA gyrase/topoisomerase IV_ subunit B	Replication and repair;L;DNA gyrase/topoisomerase IV_ subunit B
COG0187	cog	NC_015709	650970778	pomaceae	1989865	Accessory	OG0001543	16	17	5	566	DNA gyrase/topoisomerase IV_ subunit B	Replication and repair;L;DNA gyrase/topoisomerase IV_ subunit B
COG0187	cog	Ga0314525_11	2812612117	PROIMI A1	2008840	Accessory	OG0001543	16	17	5	569	DNA gyrase/topoisomerase IV_ subunit B	Replication and repair;L;DNA gyrase/topoisomerase IV_ subunit B
COG0191	cog	ZCP4_Contig22.3	2545823600	CP4	33915	Accessory	OG0001992	2	17	1	284	Fructose/tagatose bisphosphate aldolase	Carbohydrate metabolism and transport;G;Fructose/tagatose bisphosphate aldolase
COG0191	cog	CP003710	2559158046	B-12526	33915	Accessory	OG0001992	2	17	1	284	Fructose/tagatose bisphosphate aldolase	Carbohydrate metabolism and transport;G;Fructose/tagatose bisphosphate aldolase
COG0232	cog	Ga0314520_104	2819486645	CP3	150779	Accessory	OG0001564	16	17	1	445	dGTP triphosphohydrolase	Nucleotide metabolism and transport;F;dGTP triphosphohydrolase
COG0232	cog	Ga0199097_01	2834985562	B-1960	2045798	Accessory	OG0001564	16	17	1	446	dGTP triphosphohydrolase	Nucleotide metabolism and transport;F;dGTP triphosphohydrolase
COG0232	cog	Ga0314524_11	2812614486	CU1rif2	2015394	Accessory	OG0001564	16	17	1	445	dGTP triphosphohydrolase	Nucleotide metabolism and transport;F;dGTP triphosphohydrolase
COG0232	cog	Ga0314519_11	2812409041	B-4492	1699179	Accessory	OG0001564	16	17	1	447	dGTP triphosphohydrolase	Nucleotide metabolism and transport;F;dGTP triphosphohydrolase
COG0232	cog	Ga0302528_01	2834885793	ZM4	2058755	Accessory	OG0001564	16	17	1	446	dGTP triphosphohydrolase	Nucleotide metabolism and transport;F;dGTP triphosphohydrolase
COG0232	cog	NZ_ACQU01000003	645560871	ATCC10988	293545	Accessory	OG0001564	16	17	1	445	dGTP triphosphohydrolase	Nucleotide metabolism and transport;F;dGTP triphosphohydrolase
COG0232	cog	NC_013355	646346526	NCIMB11163	2124771	Accessory	OG0001564	16	17	1	445	dGTP triphosphohydrolase	Nucleotide metabolism and transport;F;dGTP triphosphohydrolase
COG0232	cog	ZCP4_Contig24.1	2545823437	CP4	1998637	Accessory	OG0001564	16	17	1	445	dGTP triphosphohydrolase	Nucleotide metabolism and transport;F;dGTP triphosphohydrolase
COG0232	cog	Ga0314523_11	2812615398	CU1	2024562	Accessory	OG0001564	16	17	1	445	dGTP triphosphohydrolase	Nucleotide metabolism and transport;F;dGTP triphosphohydrolase
COG0232	cog	Ga0046430_14	2635565777	Z6	1961306	Accessory	OG0001564	16	17	1	447	dGTP triphosphohydrolase	Nucleotide metabolism and transport;F;dGTP triphosphohydrolase
COG0232	cog	Ga0314522_11	2812631843	uvs51	1729298	Accessory	OG0001564	16	17	1	445	dGTP triphosphohydrolase	Nucleotide metabolism and transport;F;dGTP triphosphohydrolase
COG0232	cog	CP003709	2559159715	B-12526	2011869	Accessory	OG0001564	16	17	1	445	dGTP triphosphohydrolase	Nucleotide metabolism and transport;F;dGTP triphosphohydrolase
COG0232	cog	Ga0314525_11	2812612027	PROIMI A1	2008840	Accessory	OG0001564	16	17	1	445	dGTP triphosphohydrolase	Nucleotide metabolism and transport;F;dGTP triphosphohydrolase
COG0232	cog	Ga0314526_11	2812610943	francensis	1982238	Accessory	OG0001564	16	17	18	468	dGTP triphosphohydrolase	Nucleotide metabolism and transport;F;dGTP triphosphohydrolase
COG0232	cog	Ga0314521_11	2812338717	B-23394	1961378	Accessory	OG0001564	16	17	1	447	dGTP triphosphohydrolase	Nucleotide metabolism and transport;F;dGTP triphosphohydrolase
COG0232	cog	Ga0314518_11	2812639487	CP1	2045935	Accessory	OG0001564	16	17	1	445	dGTP triphosphohydrolase	Nucleotide metabolism and transport;F;dGTP triphosphohydrolase
COG0236	cog	Ga0314523_11	2812615214	CU1	2024562	Accessory	OG0001415	16	17	14	80	Acyl carrier protein	NA;IQ;Acyl carrier protein
COG0236	cog	CP003709	2559158117	B-12526	2011869	Accessory	OG0001406	16	17	1	78	Acyl carrier protein	NA;IQ;Acyl carrier protein
COG0236	cog	Ga0314521_11	2812338542	B-23394	1961378	Accessory	OG0001406	16	17	1	78	Acyl carrier protein	NA;IQ;Acyl carrier protein
COG0236	cog	Ga0199097_01	2834985739	B-1960	2045798	Accessory	OG0001406	16	17	1	78	Acyl carrier protein	NA;IQ;Acyl carrier protein
COG0236	cog	NC_013355	646344843	NCIMB11163	2124771	Accessory	OG0001415	16	17	14	80	Acyl carrier protein	NA;IQ;Acyl carrier protein
COG0236	cog	Ga0314522_11	2812631675	uvs51	1729298	Accessory	OG0001406	16	17	1	78	Acyl carrier protein	NA;IQ;Acyl carrier protein
COG0236	cog	ZCP4_Contig24.1	2545821837	CP4	1998637	Accessory	OG0001406	16	17	1	78	Acyl carrier protein	NA;IQ;Acyl carrier protein
COG0236	cog	Ga0314524_11	2812614320	CU1rif2	2015394	Accessory	OG0001406	16	17	1	78	Acyl carrier protein	NA;IQ;Acyl carrier protein
COG0236	cog	Ga0046430_14	2635564164	Z6	1961306	Accessory	OG0001415	16	17	14	80	Acyl carrier protein	NA;IQ;Acyl carrier protein
COG0236	cog	Ga0314525_11	2812611841	PROIMI A1	2008840	Accessory	OG0001415	16	17	14	80	Acyl carrier protein	NA;IQ;Acyl carrier protein
COG0236	cog	NC_015709	650969274	pomaceae	1989865	Accessory	OG0001415	16	17	14	80	Acyl carrier protein	NA;IQ;Acyl carrier protein
COG0236	cog	Ga0314525_11	2812611850	PROIMI A1	2008840	Accessory	OG0001406	16	17	1	78	Acyl carrier protein	NA;IQ;Acyl carrier protein
COG0236	cog	Ga0314519_11	2812409216	B-4492	1699179	Accessory	OG0001406	16	17	1	78	Acyl carrier protein	NA;IQ;Acyl carrier protein
COG0236	cog	NZ_ACQU01000003	645561055	ATCC10988	293545	Accessory	OG0001415	16	17	14	80	Acyl carrier protein	NA;IQ;Acyl carrier protein
COG0236	cog	ZCP4_Contig24.1	2545821846	CP4	1998637	Accessory	OG0001415	16	17	14	80	Acyl carrier protein	NA;IQ;Acyl carrier protein
COG0236	cog	Ga0314518_11	2812637864	CP1	2045935	Accessory	OG0001415	16	17	14	80	Acyl carrier protein	NA;IQ;Acyl carrier protein
COG0236	cog	Ga0314518_11	2812637855	CP1	2045935	Accessory	OG0001406	16	17	1	78	Acyl carrier protein	NA;IQ;Acyl carrier protein
COG0236	cog	Ga0314519_11	2812409225	B-4492	1699179	Accessory	OG0001415	16	17	14	80	Acyl carrier protein	NA;IQ;Acyl carrier protein
COG0236	cog	Ga0314523_11	2812615224	CU1	2024562	Accessory	OG0001406	16	17	1	78	Acyl carrier protein	NA;IQ;Acyl carrier protein
COG0236	cog	Ga0314526_11	2812610752	francensis	1982238	Accessory	OG0001415	16	17	14	80	Acyl carrier protein	NA;IQ;Acyl carrier protein
COG0236	cog	Ga0314522_11	2812631665	uvs51	1729298	Accessory	OG0001415	16	17	14	80	Acyl carrier protein	NA;IQ;Acyl carrier protein
COG0236	cog	Ga0314526_11	2812610761	francensis	1982238	Accessory	OG0001406	16	17	1	78	Acyl carrier protein	NA;IQ;Acyl carrier protein
COG0236	cog	NZ_ACQU01000003	645561046	ATCC10988	293545	Accessory	OG0001406	16	17	1	78	Acyl carrier protein	NA;IQ;Acyl carrier protein
COG0236	cog	Ga0046430_14	2635564155	Z6	1961306	Accessory	OG0001406	16	17	1	78	Acyl carrier protein	NA;IQ;Acyl carrier protein
COG0236	cog	Ga0314524_11	2812614311	CU1rif2	2015394	Accessory	OG0001415	16	17	14	80	Acyl carrier protein	NA;IQ;Acyl carrier protein
COG0236	cog	CP003709	2559158126	B-12526	2011869	Accessory	OG0001415	16	17	14	80	Acyl carrier protein	NA;IQ;Acyl carrier protein
COG0236	cog	Ga0199097_01	2834985748	B-1960	2045798	Accessory	OG0001415	16	17	8	80	Acyl carrier protein	NA;IQ;Acyl carrier protein
COG0236	cog	NC_013355	646344834	NCIMB11163	2124771	Accessory	OG0001406	16	17	1	78	Acyl carrier protein	NA;IQ;Acyl carrier protein
COG0236	cog	NC_015709	650969265	pomaceae	1989865	Accessory	OG0001406	16	17	1	78	Acyl carrier protein	NA;IQ;Acyl carrier protein
COG0236	cog	Ga0314521_11	2812338533	B-23394	1961378	Accessory	OG0001415	16	17	14	80	Acyl carrier protein	NA;IQ;Acyl carrier protein
COG0236	cog	Ga0302528_01	2834885602	ZM4	2058755	Accessory	OG0001415	16	17	8	80	Acyl carrier protein	NA;IQ;Acyl carrier protein
COG0236	cog	Ga0302528_01	2834885611	ZM4	2058755	Accessory	OG0001406	16	17	1	78	Acyl carrier protein	NA;IQ;Acyl carrier protein
COG0238	cog	ZCP4_Contig24.1	2545821885	CP4	1998637	Accessory	OG0001424	16	17	3	69	Ribosomal protein S18	Tranlsation;J;Ribosomal protein S18
COG0238	cog	Ga0302528_01	2834885568	ZM4	2058755	Accessory	OG0001424	16	17	1	69	Ribosomal protein S18	Tranlsation;J;Ribosomal protein S18
COG0238	cog	CP003709	2559158165	B-12526	2011869	Accessory	OG0001424	16	17	3	69	Ribosomal protein S18	Tranlsation;J;Ribosomal protein S18
COG0238	cog	NC_013355	646344881	NCIMB11163	2124771	Accessory	OG0001424	16	17	3	69	Ribosomal protein S18	Tranlsation;J;Ribosomal protein S18
COG0238	cog	Ga0314524_11	2812614274	CU1rif2	2015394	Accessory	OG0001424	16	17	3	69	Ribosomal protein S18	Tranlsation;J;Ribosomal protein S18
COG0238	cog	NZ_ACQU01000006	645561380	ATCC10988	113352	Accessory	OG0001424	16	17	3	69	Ribosomal protein S18	Tranlsation;J;Ribosomal protein S18
COG0238	cog	Ga0314519_11	2812409261	B-4492	1699179	Accessory	OG0001424	16	17	3	69	Ribosomal protein S18	Tranlsation;J;Ribosomal protein S18
COG0238	cog	Ga0314523_11	2812616987	CU1	2024562	Accessory	OG0001424	16	17	3	69	Ribosomal protein S18	Tranlsation;J;Ribosomal protein S18
COG0238	cog	Ga0314525_11	2812611807	PROIMI A1	2008840	Accessory	OG0001424	16	17	3	69	Ribosomal protein S18	Tranlsation;J;Ribosomal protein S18
COG0238	cog	Ga0314526_11	2812610715	francensis	1982238	Accessory	OG0001424	16	17	3	69	Ribosomal protein S18	Tranlsation;J;Ribosomal protein S18
COG0238	cog	Ga0314518_11	2812637899	CP1	2045935	Accessory	OG0001424	16	17	3	69	Ribosomal protein S18	Tranlsation;J;Ribosomal protein S18
COG0238	cog	Ga0046430_14	2635564200	Z6	1961306	Accessory	OG0001424	16	17	3	69	Ribosomal protein S18	Tranlsation;J;Ribosomal protein S18
COG0238	cog	Ga0199097_01	2834983947	B-1960	2045798	Accessory	OG0001424	16	17	1	69	Ribosomal protein S18	Tranlsation;J;Ribosomal protein S18
COG0238	cog	Ga0314521_11	2812338498	B-23394	1961378	Accessory	OG0001424	16	17	3	69	Ribosomal protein S18	Tranlsation;J;Ribosomal protein S18
COG0238	cog	Ga0314522_11	2812631627	uvs51	1729298	Accessory	OG0001424	16	17	3	69	Ribosomal protein S18	Tranlsation;J;Ribosomal protein S18
COG0238	cog	NC_015709	650969301	pomaceae	1989865	Accessory	OG0001424	16	17	3	69	Ribosomal protein S18	Tranlsation;J;Ribosomal protein S18
COG0246	cog	NC_013355	646346552	NCIMB11163	2124771	Accessory	OG0001627	14	17	23	503	Mannitol-1-phosphate/altronate dehydrogenases	Carbohydrate metabolism and transport;G;Mannitol-1-phosphate/altronate dehydrogenases
COG0246	cog	Ga0314526_11	2812610904	francensis	1982238	Accessory	OG0001627	14	17	23	503	Mannitol-1-phosphate/altronate dehydrogenases	Carbohydrate metabolism and transport;G;Mannitol-1-phosphate/altronate dehydrogenases
COG0246	cog	Ga0314524_11	2812614459	CU1rif2	2015394	Accessory	OG0001627	14	17	23	503	Mannitol-1-phosphate/altronate dehydrogenases	Carbohydrate metabolism and transport;G;Mannitol-1-phosphate/altronate dehydrogenases
COG0246	cog	Ga0314525_11	2812612002	PROIMI A1	2008840	Accessory	OG0001627	14	17	23	503	Mannitol-1-phosphate/altronate dehydrogenases	Carbohydrate metabolism and transport;G;Mannitol-1-phosphate/altronate dehydrogenases
COG0246	cog	Ga0199097_01	2834985593	B-1960	2045798	Accessory	OG0001627	14	17	23	503	Mannitol-1-phosphate/altronate dehydrogenases	Carbohydrate metabolism and transport;G;Mannitol-1-phosphate/altronate dehydrogenases
COG0246	cog	CP003709	2559159737	B-12526	2011869	Accessory	OG0001627	14	17	23	503	Mannitol-1-phosphate/altronate dehydrogenases	Carbohydrate metabolism and transport;G;Mannitol-1-phosphate/altronate dehydrogenases
COG0246	cog	Ga0314522_11	2812631816	uvs51	1729298	Accessory	OG0001627	14	17	23	503	Mannitol-1-phosphate/altronate dehydrogenases	Carbohydrate metabolism and transport;G;Mannitol-1-phosphate/altronate dehydrogenases
COG0246	cog	ZCP4_Contig24.1	2545823459	CP4	1998637	Accessory	OG0001627	14	17	23	503	Mannitol-1-phosphate/altronate dehydrogenases	Carbohydrate metabolism and transport;G;Mannitol-1-phosphate/altronate dehydrogenases
COG0246	cog	Ga0314520_104	2819486667	CP3	150779	Accessory	OG0001627	14	17	23	503	Mannitol-1-phosphate/altronate dehydrogenases	Carbohydrate metabolism and transport;G;Mannitol-1-phosphate/altronate dehydrogenases
COG0246	cog	Ga0314518_11	2812639518	CP1	2045935	Accessory	OG0001627	14	17	23	503	Mannitol-1-phosphate/altronate dehydrogenases	Carbohydrate metabolism and transport;G;Mannitol-1-phosphate/altronate dehydrogenases
COG0246	cog	Ga0302528_01	2834885763	ZM4	2058755	Accessory	OG0001627	14	17	23	503	Mannitol-1-phosphate/altronate dehydrogenases	Carbohydrate metabolism and transport;G;Mannitol-1-phosphate/altronate dehydrogenases
COG0246	cog	Ga0314523_11	2812615372	CU1	2024562	Accessory	OG0001627	14	17	23	503	Mannitol-1-phosphate/altronate dehydrogenases	Carbohydrate metabolism and transport;G;Mannitol-1-phosphate/altronate dehydrogenases
COG0246	cog	NC_015709	650970884	pomaceae	1989865	Accessory	OG0001627	14	17	23	500	Mannitol-1-phosphate/altronate dehydrogenases	Carbohydrate metabolism and transport;G;Mannitol-1-phosphate/altronate dehydrogenases
COG0246	cog	NZ_ACQU01000003	645560897	ATCC10988	293545	Accessory	OG0001627	14	17	23	503	Mannitol-1-phosphate/altronate dehydrogenases	Carbohydrate metabolism and transport;G;Mannitol-1-phosphate/altronate dehydrogenases
COG0247	cog	Ga0199097_01	2834985072	B-1960	2045798	Accessory	OG0001514	16	17	1	247	Fe-S oxidoreductase	Energy production and conversion;C;Fe-S oxidoreductase
COG0247	cog	Ga0302528_01	2834884467	ZM4	2058755	Accessory	OG0001514	16	17	1	247	Fe-S oxidoreductase	Energy production and conversion;C;Fe-S oxidoreductase
COG0252	cog	Ga0314524_11	2812614673	CU1rif2	2015394	Accessory	OG0001534	16	17	34	363	L-asparaginase/archaeal Glu-tRNAGln amidotransferase subunit D	NA;JU;L-asparaginase/archaeal Glu-tRNAGln amidotransferase subunit D
COG0252	cog	Ga0314518_11	2812639306	CP1	2045935	Accessory	OG0001534	16	17	34	363	L-asparaginase/archaeal Glu-tRNAGln amidotransferase subunit D	NA;JU;L-asparaginase/archaeal Glu-tRNAGln amidotransferase subunit D
COG0252	cog	Ga0314521_11	2812338899	B-23394	1961378	Accessory	OG0001534	16	17	34	362	L-asparaginase/archaeal Glu-tRNAGln amidotransferase subunit D	NA;JU;L-asparaginase/archaeal Glu-tRNAGln amidotransferase subunit D
COG0252	cog	Ga0314525_11	2812612211	PROIMI A1	2008840	Accessory	OG0001534	16	17	34	363	L-asparaginase/archaeal Glu-tRNAGln amidotransferase subunit D	NA;JU;L-asparaginase/archaeal Glu-tRNAGln amidotransferase subunit D
COG0252	cog	NC_013355	646346342	NCIMB11163	2124771	Accessory	OG0001534	16	17	34	363	L-asparaginase/archaeal Glu-tRNAGln amidotransferase subunit D	NA;JU;L-asparaginase/archaeal Glu-tRNAGln amidotransferase subunit D
COG0252	cog	Ga0314519_12	2812409705	B-4492	276124	Accessory	OG0001534	16	17	34	362	L-asparaginase/archaeal Glu-tRNAGln amidotransferase subunit D	NA;JU;L-asparaginase/archaeal Glu-tRNAGln amidotransferase subunit D
COG0252	cog	Ga0314523_11	2812615583	CU1	2024562	Accessory	OG0001534	16	17	34	363	L-asparaginase/archaeal Glu-tRNAGln amidotransferase subunit D	NA;JU;L-asparaginase/archaeal Glu-tRNAGln amidotransferase subunit D
COG0252	cog	NZ_ACQU01000007	645561490	ATCC10988	107011	Accessory	OG0001534	16	17	34	363	L-asparaginase/archaeal Glu-tRNAGln amidotransferase subunit D	NA;JU;L-asparaginase/archaeal Glu-tRNAGln amidotransferase subunit D
COG0252	cog	Ga0302528_01	2834885979	ZM4	2058755	Accessory	OG0001534	16	17	2	365	L-asparaginase/archaeal Glu-tRNAGln amidotransferase subunit D	NA;JU;L-asparaginase/archaeal Glu-tRNAGln amidotransferase subunit D
COG0252	cog	Ga0314522_12	2812632029	uvs51	284424	Accessory	OG0001534	16	17	34	363	L-asparaginase/archaeal Glu-tRNAGln amidotransferase subunit D	NA;JU;L-asparaginase/archaeal Glu-tRNAGln amidotransferase subunit D
COG0252	cog	Ga0314520_102	2819486325	CP3	233282	Accessory	OG0001534	16	17	34	363	L-asparaginase/archaeal Glu-tRNAGln amidotransferase subunit D	NA;JU;L-asparaginase/archaeal Glu-tRNAGln amidotransferase subunit D
COG0252	cog	Ga0199097_01	2834985378	B-1960	2045798	Accessory	OG0001534	16	17	2	365	L-asparaginase/archaeal Glu-tRNAGln amidotransferase subunit D	NA;JU;L-asparaginase/archaeal Glu-tRNAGln amidotransferase subunit D
COG0252	cog	Ga0314526_11	2812611122	francensis	1982238	Accessory	OG0001534	16	17	41	365	L-asparaginase/archaeal Glu-tRNAGln amidotransferase subunit D	NA;JU;L-asparaginase/archaeal Glu-tRNAGln amidotransferase subunit D
COG0252	cog	ZCP4_Contig24.1	2545823255	CP4	1998637	Accessory	OG0001534	16	17	34	363	L-asparaginase/archaeal Glu-tRNAGln amidotransferase subunit D	NA;JU;L-asparaginase/archaeal Glu-tRNAGln amidotransferase subunit D
COG0252	cog	CP003709	2559159534	B-12526	2011869	Accessory	OG0001534	16	17	34	363	L-asparaginase/archaeal Glu-tRNAGln amidotransferase subunit D	NA;JU;L-asparaginase/archaeal Glu-tRNAGln amidotransferase subunit D
COG0252	cog	Ga0046430_14	2635565595	Z6	1961306	Accessory	OG0001534	16	17	34	362	L-asparaginase/archaeal Glu-tRNAGln amidotransferase subunit D	NA;JU;L-asparaginase/archaeal Glu-tRNAGln amidotransferase subunit D
COG0260	cog	Ga0302528_01	2834885638	ZM4	2058755	Accessory	OG0001395	16	17	12	498	Leucyl aminopeptidase	Amino Acid metabolis and transport;E;Leucyl aminopeptidase
COG0260	cog	NC_013355	646344813	NCIMB11163	2124771	Accessory	OG0001395	16	17	11	493	Leucyl aminopeptidase	Amino Acid metabolis and transport;E;Leucyl aminopeptidase
COG0260	cog	Ga0199097_01	2834985717	B-1960	2045798	Accessory	OG0001395	16	17	12	498	Leucyl aminopeptidase	Amino Acid metabolis and transport;E;Leucyl aminopeptidase
COG0260	cog	Ga0314525_11	2812611875	PROIMI A1	2008840	Accessory	OG0001395	16	17	11	493	Leucyl aminopeptidase	Amino Acid metabolis and transport;E;Leucyl aminopeptidase
COG0260	cog	CP003709	2559158097	B-12526	2011869	Accessory	OG0001395	16	17	11	493	Leucyl aminopeptidase	Amino Acid metabolis and transport;E;Leucyl aminopeptidase
COG0260	cog	Ga0314524_11	2812614334	CU1rif2	2015394	Accessory	OG0001395	16	17	11	493	Leucyl aminopeptidase	Amino Acid metabolis and transport;E;Leucyl aminopeptidase
COG0260	cog	Ga0314518_11	2812639643	CP1	2045935	Accessory	OG0001395	16	17	11	493	Leucyl aminopeptidase	Amino Acid metabolis and transport;E;Leucyl aminopeptidase
COG0260	cog	Ga0314519_11	2812409191	B-4492	1699179	Accessory	OG0001395	16	17	11	493	Leucyl aminopeptidase	Amino Acid metabolis and transport;E;Leucyl aminopeptidase
COG0260	cog	Ga0314521_11	2812338567	B-23394	1961378	Accessory	OG0001395	16	17	11	493	Leucyl aminopeptidase	Amino Acid metabolis and transport;E;Leucyl aminopeptidase
COG0260	cog	Ga0046430_14	2635564131	Z6	1961306	Accessory	OG0001395	16	17	11	493	Leucyl aminopeptidase	Amino Acid metabolis and transport;E;Leucyl aminopeptidase
COG0260	cog	NZ_ACQU01000003	645561022	ATCC10988	293545	Accessory	OG0001395	16	17	11	493	Leucyl aminopeptidase	Amino Acid metabolis and transport;E;Leucyl aminopeptidase
COG0260	cog	Ga0314523_11	2812615247	CU1	2024562	Accessory	OG0001395	16	17	11	493	Leucyl aminopeptidase	Amino Acid metabolis and transport;E;Leucyl aminopeptidase
COG0260	cog	ZCP4_Contig24.1	2545821817	CP4	1998637	Accessory	OG0001395	16	17	11	493	Leucyl aminopeptidase	Amino Acid metabolis and transport;E;Leucyl aminopeptidase
COG0260	cog	Ga0314522_11	2812631691	uvs51	1729298	Accessory	OG0001395	16	17	11	493	Leucyl aminopeptidase	Amino Acid metabolis and transport;E;Leucyl aminopeptidase
COG0260	cog	Ga0314526_11	2812610782	francensis	1982238	Accessory	OG0001395	16	17	11	493	Leucyl aminopeptidase	Amino Acid metabolis and transport;E;Leucyl aminopeptidase
COG0260	cog	NC_015709	650969248	pomaceae	1989865	Accessory	OG0001395	16	17	8	493	Leucyl aminopeptidase	Amino Acid metabolis and transport;E;Leucyl aminopeptidase
COG0266	cog	Ga0314521_11	2812338460	B-23394	1961378	Accessory	OG0001430	16	17	1	270	Formamidopyrimidine-DNA glycosylase	Replication and repair;L;Formamidopyrimidine-DNA glycosylase
COG0266	cog	Ga0302528_01	2834885529	ZM4	2058755	Accessory	OG0001430	16	17	1	270	Formamidopyrimidine-DNA glycosylase	Replication and repair;L;Formamidopyrimidine-DNA glycosylase
COG0266	cog	Ga0314526_11	2812610676	francensis	1982238	Accessory	OG0001430	16	17	1	270	Formamidopyrimidine-DNA glycosylase	Replication and repair;L;Formamidopyrimidine-DNA glycosylase
COG0266	cog	Ga0314519_11	2812409299	B-4492	1699179	Accessory	OG0001430	16	17	1	270	Formamidopyrimidine-DNA glycosylase	Replication and repair;L;Formamidopyrimidine-DNA glycosylase
COG0266	cog	Ga0046430_14	2635564238	Z6	1961306	Accessory	OG0001430	16	17	1	270	Formamidopyrimidine-DNA glycosylase	Replication and repair;L;Formamidopyrimidine-DNA glycosylase
COG0266	cog	Ga0314518_11	2812637936	CP1	2045935	Accessory	OG0001430	16	17	1	270	Formamidopyrimidine-DNA glycosylase	Replication and repair;L;Formamidopyrimidine-DNA glycosylase
COG0266	cog	Ga0199097_01	2834983986	B-1960	2045798	Accessory	OG0001430	16	17	1	270	Formamidopyrimidine-DNA glycosylase	Replication and repair;L;Formamidopyrimidine-DNA glycosylase
COG0266	cog	NC_013355	646344918	NCIMB11163	2124771	Accessory	OG0001430	16	17	1	270	Formamidopyrimidine-DNA glycosylase	Replication and repair;L;Formamidopyrimidine-DNA glycosylase
COG0266	cog	Ga0314520_110	2819487196	CP3	49328	Accessory	OG0001430	16	17	1	270	Formamidopyrimidine-DNA glycosylase	Replication and repair;L;Formamidopyrimidine-DNA glycosylase
COG0266	cog	Ga0314525_11	2812611770	PROIMI A1	2008840	Accessory	OG0001430	16	17	1	270	Formamidopyrimidine-DNA glycosylase	Replication and repair;L;Formamidopyrimidine-DNA glycosylase
COG0266	cog	Ga0314523_11	2812616950	CU1	2024562	Accessory	OG0001430	16	17	1	270	Formamidopyrimidine-DNA glycosylase	Replication and repair;L;Formamidopyrimidine-DNA glycosylase
COG0266	cog	Ga0314524_11	2812614238	CU1rif2	2015394	Accessory	OG0001430	16	17	1	270	Formamidopyrimidine-DNA glycosylase	Replication and repair;L;Formamidopyrimidine-DNA glycosylase
COG0266	cog	CP003709	2559158203	B-12526	2011869	Accessory	OG0001430	16	17	1	270	Formamidopyrimidine-DNA glycosylase	Replication and repair;L;Formamidopyrimidine-DNA glycosylase
COG0266	cog	Ga0314522_11	2812631590	uvs51	1729298	Accessory	OG0001430	16	17	1	270	Formamidopyrimidine-DNA glycosylase	Replication and repair;L;Formamidopyrimidine-DNA glycosylase
COG0266	cog	ZCP4_Contig24.1	2545821923	CP4	1998637	Accessory	OG0001430	16	17	1	270	Formamidopyrimidine-DNA glycosylase	Replication and repair;L;Formamidopyrimidine-DNA glycosylase
COG0266	cog	NC_015709	650969336	pomaceae	1989865	Accessory	OG0001430	16	17	1	270	Formamidopyrimidine-DNA glycosylase	Replication and repair;L;Formamidopyrimidine-DNA glycosylase
COG0268	cog	Ga0314518_11	2812639602	CP1	2045935	Accessory	OG0001600	15	17	1	87	Ribosomal protein S20	Tranlsation;J;Ribosomal protein S20
COG0268	cog	NC_013355	646346634	NCIMB11163	2124771	Accessory	OG0001600	15	17	1	87	Ribosomal protein S20	Tranlsation;J;Ribosomal protein S20
COG0268	cog	Ga0314521_11	2812338609	B-23394	1961378	Accessory	OG0001600	15	17	1	87	Ribosomal protein S20	Tranlsation;J;Ribosomal protein S20
COG0268	cog	Ga0199097_01	2834985676	B-1960	2045798	Accessory	OG0001600	15	17	1	87	Ribosomal protein S20	Tranlsation;J;Ribosomal protein S20
COG0268	cog	Ga0314525_11	2812611918	PROIMI A1	2008840	Accessory	OG0001600	15	17	1	87	Ribosomal protein S20	Tranlsation;J;Ribosomal protein S20
COG0268	cog	Ga0314524_11	2812614375	CU1rif2	2015394	Accessory	OG0001600	15	17	1	87	Ribosomal protein S20	Tranlsation;J;Ribosomal protein S20
COG0268	cog	NZ_ACQU01000003	645560981	ATCC10988	293545	Accessory	OG0001600	15	17	1	87	Ribosomal protein S20	Tranlsation;J;Ribosomal protein S20
COG0268	cog	ZCP4_Contig24.1	2545823542	CP4	1998637	Accessory	OG0001600	15	17	1	87	Ribosomal protein S20	Tranlsation;J;Ribosomal protein S20
COG0268	cog	Ga0314523_11	2812615288	CU1	2024562	Accessory	OG0001600	15	17	1	87	Ribosomal protein S20	Tranlsation;J;Ribosomal protein S20
COG0268	cog	Ga0314522_11	2812631732	uvs51	1729298	Accessory	OG0001600	15	17	1	87	Ribosomal protein S20	Tranlsation;J;Ribosomal protein S20
COG0268	cog	Ga0302528_01	2834885679	ZM4	2058755	Accessory	OG0001600	15	17	1	87	Ribosomal protein S20	Tranlsation;J;Ribosomal protein S20
COG0268	cog	Ga0314519_11	2812409149	B-4492	1699179	Accessory	OG0001600	15	17	1	87	Ribosomal protein S20	Tranlsation;J;Ribosomal protein S20
COG0268	cog	NC_015709	650969218	pomaceae	1989865	Accessory	OG0001600	15	17	1	87	Ribosomal protein S20	Tranlsation;J;Ribosomal protein S20
COG0268	cog	Ga0314520_109	2819487166	CP3	69132	Accessory	OG0001600	15	17	1	87	Ribosomal protein S20	Tranlsation;J;Ribosomal protein S20
COG0268	cog	Ga0314526_11	2812610822	francensis	1982238	Accessory	OG0001600	15	17	1	87	Ribosomal protein S20	Tranlsation;J;Ribosomal protein S20
COG0271	cog	Ga0314526_11	2812610999	francensis	1982238	Accessory	OG0001551	16	17	18	97	Stress-induced morphogen (activity unknown)	Signal Transduction;T;Stress-induced morphogen (activity unknown)
COG0271	cog	Ga0314525_11	2812612082	PROIMI A1	2008840	Accessory	OG0001551	16	17	18	97	Stress-induced morphogen (activity unknown)	Signal Transduction;T;Stress-induced morphogen (activity unknown)
COG0271	cog	NC_015709	650970820	pomaceae	1989865	Accessory	OG0001551	16	17	20	103	Stress-induced morphogen (activity unknown)	Signal Transduction;T;Stress-induced morphogen (activity unknown)
COG0271	cog	Ga0314523_11	2812615453	CU1	2024562	Accessory	OG0001551	16	17	18	97	Stress-induced morphogen (activity unknown)	Signal Transduction;T;Stress-induced morphogen (activity unknown)
COG0271	cog	Ga0199097_01	2834985509	B-1960	2045798	Accessory	OG0001551	16	17	6	99	Stress-induced morphogen (activity unknown)	Signal Transduction;T;Stress-induced morphogen (activity unknown)
COG0271	cog	ZCP4_Contig24.1	2545823383	CP4	1998637	Accessory	OG0001551	16	17	18	97	Stress-induced morphogen (activity unknown)	Signal Transduction;T;Stress-induced morphogen (activity unknown)
COG0271	cog	Ga0046430_14	2635565716	Z6	1961306	Accessory	OG0001551	16	17	15	97	Stress-induced morphogen (activity unknown)	Signal Transduction;T;Stress-induced morphogen (activity unknown)
COG0271	cog	Ga0314522_11	2812631902	uvs51	1729298	Accessory	OG0001551	16	17	18	97	Stress-induced morphogen (activity unknown)	Signal Transduction;T;Stress-induced morphogen (activity unknown)
COG0271	cog	Ga0314519_11	2812408981	B-4492	1699179	Accessory	OG0001551	16	17	15	97	Stress-induced morphogen (activity unknown)	Signal Transduction;T;Stress-induced morphogen (activity unknown)
COG0271	cog	CP003709	2559159661	B-12526	2011869	Accessory	OG0001551	16	17	18	97	Stress-induced morphogen (activity unknown)	Signal Transduction;T;Stress-induced morphogen (activity unknown)
COG0271	cog	Ga0314518_11	2812639433	CP1	2045935	Accessory	OG0001551	16	17	18	97	Stress-induced morphogen (activity unknown)	Signal Transduction;T;Stress-induced morphogen (activity unknown)
COG0271	cog	Ga0314521_11	2812338778	B-23394	1961378	Accessory	OG0001551	16	17	15	97	Stress-induced morphogen (activity unknown)	Signal Transduction;T;Stress-induced morphogen (activity unknown)
COG0271	cog	Ga0302528_01	2834885852	ZM4	2058755	Accessory	OG0001551	16	17	6	99	Stress-induced morphogen (activity unknown)	Signal Transduction;T;Stress-induced morphogen (activity unknown)
COG0271	cog	NZ_ACQU01000003	645560816	ATCC10988	293545	Accessory	OG0001551	16	17	18	97	Stress-induced morphogen (activity unknown)	Signal Transduction;T;Stress-induced morphogen (activity unknown)
COG0271	cog	NC_013355	646346469	NCIMB11163	2124771	Accessory	OG0001551	16	17	18	97	Stress-induced morphogen (activity unknown)	Signal Transduction;T;Stress-induced morphogen (activity unknown)
COG0271	cog	Ga0314524_11	2812614544	CU1rif2	2015394	Accessory	OG0001551	16	17	18	97	Stress-induced morphogen (activity unknown)	Signal Transduction;T;Stress-induced morphogen (activity unknown)
COG0286	cog	Ga0314522_14	2812632233	uvs51	32280	Accessory	OG0001814	4	17	1	473	Type I restriction-modification system_ DNA methylase subunit	Defense mechanisms;V;Type I restriction-modification system_ DNA methylase subunit
COG0286	cog	Ga0302528_02	2834886319	ZM4	32791	Accessory	OG0001814	4	17	1	478	Type I restriction-modification system_ DNA methylase subunit	Defense mechanisms;V;Type I restriction-modification system_ DNA methylase subunit
COG0286	cog	Ga0314524_14	2812615178	CU1rif2	32277	Accessory	OG0001814	4	17	1	473	Type I restriction-modification system_ DNA methylase subunit	Defense mechanisms;V;Type I restriction-modification system_ DNA methylase subunit
COG0286	cog	NZ_ACQU01000018	645561950	ATCC10988	22833	Accessory	OG0001814	4	17	1	473	Type I restriction-modification system_ DNA methylase subunit	Defense mechanisms;V;Type I restriction-modification system_ DNA methylase subunit
COG0286	cog	NZ_ACQU01000016	645561888	ATCC10988	32471	Accessory	OG0001682	10	17	5	486	Type I restriction-modification system_ DNA methylase subunit	Defense mechanisms;V;Type I restriction-modification system_ DNA methylase subunit
COG0286	cog	ZCP4_Contig19.5	2545823679	CP4	30952	Accessory	OG0001682	10	17	4	515	Type I restriction-modification system_ DNA methylase subunit	Defense mechanisms;V;Type I restriction-modification system_ DNA methylase subunit
COG0286	cog	Ga0314524_12	2812615107	CU1rif2	33304	Accessory	OG0001682	10	17	31	521	Type I restriction-modification system_ DNA methylase subunit	Defense mechanisms;V;Type I restriction-modification system_ DNA methylase subunit
COG0286	cog	Ga0314518_12	2812639659	CP1	6731	Accessory	OG0001682	10	17	2	455	Type I restriction-modification system_ DNA methylase subunit	Defense mechanisms;V;Type I restriction-modification system_ DNA methylase subunit
COG0286	cog	Ga0314521_12	2812339060	B-23394	13741	Accessory	OG0001682	10	17	4	506	Type I restriction-modification system_ DNA methylase subunit	Defense mechanisms;V;Type I restriction-modification system_ DNA methylase subunit
COG0286	cog	Ga0046430_11	2635564041	Z6	13742	Accessory	OG0001682	10	17	4	506	Type I restriction-modification system_ DNA methylase subunit	Defense mechanisms;V;Type I restriction-modification system_ DNA methylase subunit
COG0286	cog	Ga0314519_15	2812409842	B-4492	13742	Accessory	OG0001682	10	17	4	506	Type I restriction-modification system_ DNA methylase subunit	Defense mechanisms;V;Type I restriction-modification system_ DNA methylase subunit
COG0286	cog	NC_015716	650981990	pomaceae	34161	Accessory	OG0001682	10	17	4	515	Type I restriction-modification system_ DNA methylase subunit	Defense mechanisms;V;Type I restriction-modification system_ DNA methylase subunit
COG0286	cog	CP003711	2559158003	B-12526	30952	Accessory	OG0001682	10	17	4	515	Type I restriction-modification system_ DNA methylase subunit	Defense mechanisms;V;Type I restriction-modification system_ DNA methylase subunit
COG0286	cog	Ga0314518_13	2812639662	CP1	7707	Accessory	OG0001682	10	17	2	455	Type I restriction-modification system_ DNA methylase subunit	Defense mechanisms;V;Type I restriction-modification system_ DNA methylase subunit
COG0286	cog	Ga0314522_13	2812632208	uvs51	32458	Accessory	OG0001682	10	17	31	521	Type I restriction-modification system_ DNA methylase subunit	Defense mechanisms;V;Type I restriction-modification system_ DNA methylase subunit
COG0300	cog	NC_013355	646346101	NCIMB11163	2124771	Accessory	OG0001974	3	17	1	191	Short-chain dehydrogenase	General Functional Prediction only;R;Short-chain dehydrogenase
COG0300	cog	Ga0314518_11	2812639137	CP1	2045935	Accessory	OG0001973	3	17	1	188	Short-chain dehydrogenase	General Functional Prediction only;R;Short-chain dehydrogenase
COG0300	cog	Ga0314518_11	2812639138	CP1	2045935	Accessory	OG0001974	3	17	1	191	Short-chain dehydrogenase	General Functional Prediction only;R;Short-chain dehydrogenase
COG0300	cog	NC_013355	646346100	NCIMB11163	2124771	Accessory	OG0001973	3	17	1	227	Short-chain dehydrogenase	General Functional Prediction only;R;Short-chain dehydrogenase
COG0302	cog	Ga0314524_11	2812614277	CU1rif2	2015394	Accessory	OG0001421	16	17	19	200	GTP cyclohydrolase I	Coenzyme metabolis;H;GTP cyclohydrolase I
COG0302	cog	Ga0314525_11	2812611810	PROIMI A1	2008840	Accessory	OG0001421	16	17	19	200	GTP cyclohydrolase I	Coenzyme metabolis;H;GTP cyclohydrolase I
COG0302	cog	Ga0314518_11	2812637896	CP1	2045935	Accessory	OG0001421	16	17	19	200	GTP cyclohydrolase I	Coenzyme metabolis;H;GTP cyclohydrolase I
COG0302	cog	NZ_ACQU01000006	645561383	ATCC10988	113352	Accessory	OG0001421	16	17	19	200	GTP cyclohydrolase I	Coenzyme metabolis;H;GTP cyclohydrolase I
COG0302	cog	Ga0314523_11	2812615180	CU1	2024562	Accessory	OG0001421	16	17	19	190	GTP cyclohydrolase I	Coenzyme metabolis;H;GTP cyclohydrolase I
COG0302	cog	Ga0199097_01	2834983944	B-1960	2045798	Accessory	OG0001421	16	17	5	201	GTP cyclohydrolase I	Coenzyme metabolis;H;GTP cyclohydrolase I
COG0302	cog	Ga0314521_11	2812338501	B-23394	1961378	Accessory	OG0001421	16	17	19	200	GTP cyclohydrolase I	Coenzyme metabolis;H;GTP cyclohydrolase I
COG0302	cog	Ga0314519_11	2812409258	B-4492	1699179	Accessory	OG0001421	16	17	19	200	GTP cyclohydrolase I	Coenzyme metabolis;H;GTP cyclohydrolase I
COG0302	cog	NC_015709	650969298	pomaceae	1989865	Accessory	OG0001421	16	17	18	199	GTP cyclohydrolase I	Coenzyme metabolis;H;GTP cyclohydrolase I
COG0302	cog	Ga0046430_14	2635564197	Z6	1961306	Accessory	OG0001421	16	17	19	200	GTP cyclohydrolase I	Coenzyme metabolis;H;GTP cyclohydrolase I
COG0302	cog	Ga0314526_11	2812610718	francensis	1982238	Accessory	OG0001421	16	17	19	200	GTP cyclohydrolase I	Coenzyme metabolis;H;GTP cyclohydrolase I
COG0302	cog	ZCP4_Contig24.1	2545821882	CP4	1998637	Accessory	OG0001421	16	17	19	200	GTP cyclohydrolase I	Coenzyme metabolis;H;GTP cyclohydrolase I
COG0302	cog	NC_013355	646344878	NCIMB11163	2124771	Accessory	OG0001421	16	17	19	200	GTP cyclohydrolase I	Coenzyme metabolis;H;GTP cyclohydrolase I
COG0302	cog	CP003709	2559158162	B-12526	2011869	Accessory	OG0001421	16	17	19	200	GTP cyclohydrolase I	Coenzyme metabolis;H;GTP cyclohydrolase I
COG0302	cog	Ga0314522_11	2812631630	uvs51	1729298	Accessory	OG0001421	16	17	19	200	GTP cyclohydrolase I	Coenzyme metabolis;H;GTP cyclohydrolase I
COG0302	cog	Ga0302528_01	2834885571	ZM4	2058755	Accessory	OG0001421	16	17	5	201	GTP cyclohydrolase I	Coenzyme metabolis;H;GTP cyclohydrolase I
COG0304	cog	Ga0314522_11	2812631674	uvs51	1729298	Accessory	OG0001407	16	17	1	420	3-oxoacyl-(acyl-carrier-protein) synthase	NA;IQ;3-oxoacyl-(acyl-carrier-protein) synthase
COG0304	cog	Ga0314518_11	2812637856	CP1	2045935	Accessory	OG0001407	16	17	1	420	3-oxoacyl-(acyl-carrier-protein) synthase	NA;IQ;3-oxoacyl-(acyl-carrier-protein) synthase
COG0304	cog	NZ_ACQU01000003	645561047	ATCC10988	293545	Accessory	OG0001407	16	17	1	420	3-oxoacyl-(acyl-carrier-protein) synthase	NA;IQ;3-oxoacyl-(acyl-carrier-protein) synthase
COG0304	cog	Ga0314523_11	2812615223	CU1	2024562	Accessory	OG0001407	16	17	1	420	3-oxoacyl-(acyl-carrier-protein) synthase	NA;IQ;3-oxoacyl-(acyl-carrier-protein) synthase
COG0304	cog	Ga0314521_11	2812338541	B-23394	1961378	Accessory	OG0001407	16	17	1	420	3-oxoacyl-(acyl-carrier-protein) synthase	NA;IQ;3-oxoacyl-(acyl-carrier-protein) synthase
COG0304	cog	Ga0314526_11	2812610760	francensis	1982238	Accessory	OG0001407	16	17	1	420	3-oxoacyl-(acyl-carrier-protein) synthase	NA;IQ;3-oxoacyl-(acyl-carrier-protein) synthase
COG0304	cog	Ga0314525_11	2812611849	PROIMI A1	2008840	Accessory	OG0001407	16	17	1	420	3-oxoacyl-(acyl-carrier-protein) synthase	NA;IQ;3-oxoacyl-(acyl-carrier-protein) synthase
COG0304	cog	Ga0046430_14	2635564156	Z6	1961306	Accessory	OG0001407	16	17	1	420	3-oxoacyl-(acyl-carrier-protein) synthase	NA;IQ;3-oxoacyl-(acyl-carrier-protein) synthase
COG0304	cog	Ga0302528_01	2834885610	ZM4	2058755	Accessory	OG0001407	16	17	1	420	3-oxoacyl-(acyl-carrier-protein) synthase	NA;IQ;3-oxoacyl-(acyl-carrier-protein) synthase
COG0304	cog	CP003709	2559158118	B-12526	2011869	Accessory	OG0001407	16	17	1	420	3-oxoacyl-(acyl-carrier-protein) synthase	NA;IQ;3-oxoacyl-(acyl-carrier-protein) synthase
COG0304	cog	Ga0314524_11	2812614319	CU1rif2	2015394	Accessory	OG0001407	16	17	1	420	3-oxoacyl-(acyl-carrier-protein) synthase	NA;IQ;3-oxoacyl-(acyl-carrier-protein) synthase
COG0304	cog	Ga0199097_01	2834985740	B-1960	2045798	Accessory	OG0001407	16	17	1	420	3-oxoacyl-(acyl-carrier-protein) synthase	NA;IQ;3-oxoacyl-(acyl-carrier-protein) synthase
COG0304	cog	ZCP4_Contig24.1	2545821838	CP4	1998637	Accessory	OG0001407	16	17	1	420	3-oxoacyl-(acyl-carrier-protein) synthase	NA;IQ;3-oxoacyl-(acyl-carrier-protein) synthase
COG0304	cog	Ga0314519_11	2812409217	B-4492	1699179	Accessory	OG0001407	16	17	1	420	3-oxoacyl-(acyl-carrier-protein) synthase	NA;IQ;3-oxoacyl-(acyl-carrier-protein) synthase
COG0304	cog	NC_013355	646344835	NCIMB11163	2124771	Accessory	OG0001407	16	17	1	420	3-oxoacyl-(acyl-carrier-protein) synthase	NA;IQ;3-oxoacyl-(acyl-carrier-protein) synthase
COG0304	cog	NC_015709	650969266	pomaceae	1989865	Accessory	OG0001407	16	17	1	420	3-oxoacyl-(acyl-carrier-protein) synthase	NA;IQ;3-oxoacyl-(acyl-carrier-protein) synthase
COG0316	cog	Ga0314520_112	2819487304	CP3	45022	Accessory	OG0001616	14	17	1	107	Fe-S cluster assembly iron-binding protein IscA	Post-translational modification_ protein turnover_ chaperone functions;O;Fe-S cluster assembly iron-binding protein IscA
COG0316	cog	ZCP4_Contig24.1	2545823122	CP4	1998637	Accessory	OG0001616	14	17	1	107	Fe-S cluster assembly iron-binding protein IscA	Post-translational modification_ protein turnover_ chaperone functions;O;Fe-S cluster assembly iron-binding protein IscA
COG0316	cog	NC_013355	646346208	NCIMB11163	2124771	Accessory	OG0001616	14	17	1	107	Fe-S cluster assembly iron-binding protein IscA	Post-translational modification_ protein turnover_ chaperone functions;O;Fe-S cluster assembly iron-binding protein IscA
COG0316	cog	Ga0314526_11	2812611252	francensis	1982238	Accessory	OG0001616	14	17	1	107	Fe-S cluster assembly iron-binding protein IscA	Post-translational modification_ protein turnover_ chaperone functions;O;Fe-S cluster assembly iron-binding protein IscA
COG0316	cog	Ga0314525_11	2812612344	PROIMI A1	2008840	Accessory	OG0001616	14	17	1	107	Fe-S cluster assembly iron-binding protein IscA	Post-translational modification_ protein turnover_ chaperone functions;O;Fe-S cluster assembly iron-binding protein IscA
COG0316	cog	Ga0199097_01	2834985242	B-1960	2045798	Accessory	OG0001616	14	17	8	117	Fe-S cluster assembly iron-binding protein IscA	Post-translational modification_ protein turnover_ chaperone functions;O;Fe-S cluster assembly iron-binding protein IscA
COG0316	cog	Ga0314524_11	2812614811	CU1rif2	2015394	Accessory	OG0001616	14	17	1	107	Fe-S cluster assembly iron-binding protein IscA	Post-translational modification_ protein turnover_ chaperone functions;O;Fe-S cluster assembly iron-binding protein IscA
COG0316	cog	NZ_ACQU01000014	645561841	ATCC10988	36028	Accessory	OG0001616	14	17	1	107	Fe-S cluster assembly iron-binding protein IscA	Post-translational modification_ protein turnover_ chaperone functions;O;Fe-S cluster assembly iron-binding protein IscA
COG0316	cog	Ga0314522_12	2812632167	uvs51	284424	Accessory	OG0001616	14	17	1	107	Fe-S cluster assembly iron-binding protein IscA	Post-translational modification_ protein turnover_ chaperone functions;O;Fe-S cluster assembly iron-binding protein IscA
COG0316	cog	Ga0314523_11	2812615721	CU1	2024562	Accessory	OG0001616	14	17	1	107	Fe-S cluster assembly iron-binding protein IscA	Post-translational modification_ protein turnover_ chaperone functions;O;Fe-S cluster assembly iron-binding protein IscA
COG0316	cog	CP003709	2559159401	B-12526	2011869	Accessory	OG0001616	14	17	1	107	Fe-S cluster assembly iron-binding protein IscA	Post-translational modification_ protein turnover_ chaperone functions;O;Fe-S cluster assembly iron-binding protein IscA
COG0316	cog	NC_015709	650970555	pomaceae	1989865	Accessory	OG0001616	14	17	1	106	Fe-S cluster assembly iron-binding protein IscA	Post-translational modification_ protein turnover_ chaperone functions;O;Fe-S cluster assembly iron-binding protein IscA
COG0316	cog	Ga0302528_01	2834886117	ZM4	2058755	Accessory	OG0001616	14	17	8	117	Fe-S cluster assembly iron-binding protein IscA	Post-translational modification_ protein turnover_ chaperone functions;O;Fe-S cluster assembly iron-binding protein IscA
COG0316	cog	Ga0314518_11	2812639173	CP1	2045935	Accessory	OG0001616	14	17	1	107	Fe-S cluster assembly iron-binding protein IscA	Post-translational modification_ protein turnover_ chaperone functions;O;Fe-S cluster assembly iron-binding protein IscA
COG0321	cog	CP003709	2559158104	B-12526	2011869	Accessory	OG0001402	16	17	1	207	Lipoate-protein ligase B	Coenzyme metabolis;H;Lipoate-protein ligase B
COG0321	cog	NC_015709	650969255	pomaceae	1989865	Accessory	OG0001402	16	17	6	219	Lipoate-protein ligase B	Coenzyme metabolis;H;Lipoate-protein ligase B
COG0321	cog	Ga0314522_11	2812631682	uvs51	1729298	Accessory	OG0001402	16	17	1	207	Lipoate-protein ligase B	Coenzyme metabolis;H;Lipoate-protein ligase B
COG0321	cog	Ga0314521_11	2812338560	B-23394	1961378	Accessory	OG0001402	16	17	1	207	Lipoate-protein ligase B	Coenzyme metabolis;H;Lipoate-protein ligase B
COG0321	cog	NZ_ACQU01000003	645561029	ATCC10988	293545	Accessory	OG0001402	16	17	1	207	Lipoate-protein ligase B	Coenzyme metabolis;H;Lipoate-protein ligase B
COG0321	cog	ZCP4_Contig24.1	2545821824	CP4	1998637	Accessory	OG0001402	16	17	1	207	Lipoate-protein ligase B	Coenzyme metabolis;H;Lipoate-protein ligase B
COG0321	cog	Ga0302528_01	2834885631	ZM4	2058755	Accessory	OG0001402	16	17	1	215	Lipoate-protein ligase B	Coenzyme metabolis;H;Lipoate-protein ligase B
COG0321	cog	Ga0314526_11	2812610773	francensis	1982238	Accessory	OG0001402	16	17	9	215	Lipoate-protein ligase B	Coenzyme metabolis;H;Lipoate-protein ligase B
COG0321	cog	Ga0199097_01	2834985724	B-1960	2045798	Accessory	OG0001402	16	17	1	215	Lipoate-protein ligase B	Coenzyme metabolis;H;Lipoate-protein ligase B
COG0321	cog	Ga0314524_11	2812614327	CU1rif2	2015394	Accessory	OG0001402	16	17	1	207	Lipoate-protein ligase B	Coenzyme metabolis;H;Lipoate-protein ligase B
COG0321	cog	Ga0314519_11	2812409198	B-4492	1699179	Accessory	OG0001402	16	17	1	207	Lipoate-protein ligase B	Coenzyme metabolis;H;Lipoate-protein ligase B
COG0321	cog	NC_013355	646344820	NCIMB11163	2124771	Accessory	OG0001402	16	17	1	207	Lipoate-protein ligase B	Coenzyme metabolis;H;Lipoate-protein ligase B
COG0321	cog	Ga0046430_14	2635564138	Z6	1961306	Accessory	OG0001402	16	17	1	207	Lipoate-protein ligase B	Coenzyme metabolis;H;Lipoate-protein ligase B
COG0321	cog	Ga0314525_11	2812611868	PROIMI A1	2008840	Accessory	OG0001402	16	17	1	214	Lipoate-protein ligase B	Coenzyme metabolis;H;Lipoate-protein ligase B
COG0321	cog	Ga0314518_11	2812639650	CP1	2045935	Accessory	OG0001402	16	17	1	207	Lipoate-protein ligase B	Coenzyme metabolis;H;Lipoate-protein ligase B
COG0321	cog	Ga0314523_11	2812615240	CU1	2024562	Accessory	OG0001402	16	17	1	207	Lipoate-protein ligase B	Coenzyme metabolis;H;Lipoate-protein ligase B
COG0327	cog	Ga0302528_02	2834886298	ZM4	32791	Accessory	OG0001629	14	17	24	94	Putative GTP cyclohydrolase 1 type 2_ NIF3 family	Coenzyme metabolis;H;Putative GTP cyclohydrolase 1 type 2_ NIF3 family
COG0329	cog	Ga0199097_01	2834985223	B-1960	2045798	Accessory	OG0001591	15	17	1	297	Dihydrodipicolinate synthase/N-acetylneuraminate lyase	NA;EM;Dihydrodipicolinate synthase/N-acetylneuraminate lyase
COG0329	cog	Ga0314525_11	2812612362	PROIMI A1	2008840	Accessory	OG0001591	15	17	1	294	Dihydrodipicolinate synthase/N-acetylneuraminate lyase	NA;EM;Dihydrodipicolinate synthase/N-acetylneuraminate lyase
COG0329	cog	Ga0314522_12	2812632185	uvs51	284424	Accessory	OG0001591	15	17	1	294	Dihydrodipicolinate synthase/N-acetylneuraminate lyase	NA;EM;Dihydrodipicolinate synthase/N-acetylneuraminate lyase
COG0329	cog	Ga0314520_112	2819487286	CP3	45022	Accessory	OG0001591	15	17	1	294	Dihydrodipicolinate synthase/N-acetylneuraminate lyase	NA;EM;Dihydrodipicolinate synthase/N-acetylneuraminate lyase
COG0329	cog	Ga0314518_11	2812639155	CP1	2045935	Accessory	OG0001591	15	17	1	294	Dihydrodipicolinate synthase/N-acetylneuraminate lyase	NA;EM;Dihydrodipicolinate synthase/N-acetylneuraminate lyase
COG0329	cog	Ga0314523_11	2812615739	CU1	2024562	Accessory	OG0001591	15	17	1	294	Dihydrodipicolinate synthase/N-acetylneuraminate lyase	NA;EM;Dihydrodipicolinate synthase/N-acetylneuraminate lyase
COG0329	cog	Ga0302528_01	2834886136	ZM4	2058755	Accessory	OG0001591	15	17	1	297	Dihydrodipicolinate synthase/N-acetylneuraminate lyase	NA;EM;Dihydrodipicolinate synthase/N-acetylneuraminate lyase
COG0329	cog	Ga0314524_11	2812614829	CU1rif2	2015394	Accessory	OG0001591	15	17	1	294	Dihydrodipicolinate synthase/N-acetylneuraminate lyase	NA;EM;Dihydrodipicolinate synthase/N-acetylneuraminate lyase
COG0329	cog	NC_013355	646346190	NCIMB11163	2124771	Accessory	OG0001591	15	17	1	294	Dihydrodipicolinate synthase/N-acetylneuraminate lyase	NA;EM;Dihydrodipicolinate synthase/N-acetylneuraminate lyase
COG0329	cog	NZ_ACQU01000014	645561822	ATCC10988	36028	Accessory	OG0001591	15	17	1	294	Dihydrodipicolinate synthase/N-acetylneuraminate lyase	NA;EM;Dihydrodipicolinate synthase/N-acetylneuraminate lyase
COG0329	cog	CP003709	2559159383	B-12526	2011869	Accessory	OG0001591	15	17	1	294	Dihydrodipicolinate synthase/N-acetylneuraminate lyase	NA;EM;Dihydrodipicolinate synthase/N-acetylneuraminate lyase
COG0329	cog	ZCP4_Contig24.1	2545823104	CP4	1998637	Accessory	OG0001591	15	17	1	294	Dihydrodipicolinate synthase/N-acetylneuraminate lyase	NA;EM;Dihydrodipicolinate synthase/N-acetylneuraminate lyase
COG0331	cog	NC_015709	650969303	pomaceae	1989865	Accessory	OG0001426	16	17	1	309	Malonyl CoA-acyl carrier protein transacylase	Lipid metabolism;I;Malonyl CoA-acyl carrier protein transacylase
COG0331	cog	Ga0302528_01	2834885566	ZM4	2058755	Accessory	OG0001426	16	17	1	310	Malonyl CoA-acyl carrier protein transacylase	Lipid metabolism;I;Malonyl CoA-acyl carrier protein transacylase
COG0331	cog	Ga0314519_11	2812409263	B-4492	1699179	Accessory	OG0001426	16	17	1	309	Malonyl CoA-acyl carrier protein transacylase	Lipid metabolism;I;Malonyl CoA-acyl carrier protein transacylase
COG0331	cog	Ga0314524_11	2812614272	CU1rif2	2015394	Accessory	OG0001426	16	17	1	309	Malonyl CoA-acyl carrier protein transacylase	Lipid metabolism;I;Malonyl CoA-acyl carrier protein transacylase
COG0331	cog	NC_013355	646344883	NCIMB11163	2124771	Accessory	OG0001426	16	17	1	309	Malonyl CoA-acyl carrier protein transacylase	Lipid metabolism;I;Malonyl CoA-acyl carrier protein transacylase
COG0331	cog	Ga0314521_11	2812338496	B-23394	1961378	Accessory	OG0001426	16	17	1	309	Malonyl CoA-acyl carrier protein transacylase	Lipid metabolism;I;Malonyl CoA-acyl carrier protein transacylase
COG0331	cog	Ga0314522_11	2812631625	uvs51	1729298	Accessory	OG0001426	16	17	1	309	Malonyl CoA-acyl carrier protein transacylase	Lipid metabolism;I;Malonyl CoA-acyl carrier protein transacylase
COG0331	cog	Ga0314518_11	2812637901	CP1	2045935	Accessory	OG0001426	16	17	1	309	Malonyl CoA-acyl carrier protein transacylase	Lipid metabolism;I;Malonyl CoA-acyl carrier protein transacylase
COG0331	cog	Ga0046430_14	2635564202	Z6	1961306	Accessory	OG0001426	16	17	1	309	Malonyl CoA-acyl carrier protein transacylase	Lipid metabolism;I;Malonyl CoA-acyl carrier protein transacylase
COG0331	cog	Ga0314526_11	2812610713	francensis	1982238	Accessory	OG0001426	16	17	1	309	Malonyl CoA-acyl carrier protein transacylase	Lipid metabolism;I;Malonyl CoA-acyl carrier protein transacylase
COG0331	cog	Ga0199097_01	2834983949	B-1960	2045798	Accessory	OG0001426	16	17	1	310	Malonyl CoA-acyl carrier protein transacylase	Lipid metabolism;I;Malonyl CoA-acyl carrier protein transacylase
COG0331	cog	Ga0314523_11	2812616985	CU1	2024562	Accessory	OG0001426	16	17	1	309	Malonyl CoA-acyl carrier protein transacylase	Lipid metabolism;I;Malonyl CoA-acyl carrier protein transacylase
COG0331	cog	Ga0314525_11	2812611805	PROIMI A1	2008840	Accessory	OG0001426	16	17	1	309	Malonyl CoA-acyl carrier protein transacylase	Lipid metabolism;I;Malonyl CoA-acyl carrier protein transacylase
COG0331	cog	NZ_ACQU01000006	645561378	ATCC10988	113352	Accessory	OG0001426	16	17	1	309	Malonyl CoA-acyl carrier protein transacylase	Lipid metabolism;I;Malonyl CoA-acyl carrier protein transacylase
COG0331	cog	CP003709	2559158167	B-12526	2011869	Accessory	OG0001426	16	17	1	309	Malonyl CoA-acyl carrier protein transacylase	Lipid metabolism;I;Malonyl CoA-acyl carrier protein transacylase
COG0331	cog	ZCP4_Contig24.1	2545821887	CP4	1998637	Accessory	OG0001426	16	17	1	309	Malonyl CoA-acyl carrier protein transacylase	Lipid metabolism;I;Malonyl CoA-acyl carrier protein transacylase
COG0338	cog	CP003711	2559158015	B-12526	30952	Accessory	OG0001881	3	17	1	254	Site-specific DNA-adenine methylase	Replication and repair;L;Site-specific DNA-adenine methylase
COG0338	cog	NC_015709	650970262	pomaceae	1989865	Accessory	OG0001881	3	17	13	261	Site-specific DNA-adenine methylase	Replication and repair;L;Site-specific DNA-adenine methylase
COG0338	cog	ZCP4_Contig19.5	2545823666	CP4	30952	Accessory	OG0001881	3	17	1	254	Site-specific DNA-adenine methylase	Replication and repair;L;Site-specific DNA-adenine methylase
COG0340	cog	Ga0314518_11	2812639126	CP1	2045935	Accessory	OG0001525	16	17	37	267	Biotin-(acetyl-CoA carboxylase) ligase	Coenzyme metabolis;H;Biotin-(acetyl-CoA carboxylase) ligase
COG0340	cog	Ga0199097_01	2834985195	B-1960	2045798	Accessory	OG0001525	16	17	37	267	Biotin-(acetyl-CoA carboxylase) ligase	Coenzyme metabolis;H;Biotin-(acetyl-CoA carboxylase) ligase
COG0340	cog	Ga0314525_11	2812612387	PROIMI A1	2008840	Accessory	OG0001525	16	17	37	267	Biotin-(acetyl-CoA carboxylase) ligase	Coenzyme metabolis;H;Biotin-(acetyl-CoA carboxylase) ligase
COG0340	cog	Ga0314526_11	2812609536	francensis	1982238	Accessory	OG0001525	16	17	22	252	Biotin-(acetyl-CoA carboxylase) ligase	Coenzyme metabolis;H;Biotin-(acetyl-CoA carboxylase) ligase
COG0340	cog	Ga0302528_01	2834886164	ZM4	2058755	Accessory	OG0001525	16	17	37	267	Biotin-(acetyl-CoA carboxylase) ligase	Coenzyme metabolis;H;Biotin-(acetyl-CoA carboxylase) ligase
COG0340	cog	Ga0314522_11	2812630389	uvs51	1729298	Accessory	OG0001525	16	17	37	267	Biotin-(acetyl-CoA carboxylase) ligase	Coenzyme metabolis;H;Biotin-(acetyl-CoA carboxylase) ligase
COG0340	cog	Ga0314521_11	2812337275	B-23394	1961378	Accessory	OG0001525	16	17	37	267	Biotin-(acetyl-CoA carboxylase) ligase	Coenzyme metabolis;H;Biotin-(acetyl-CoA carboxylase) ligase
COG0340	cog	Ga0314519_11	2812408935	B-4492	1699179	Accessory	OG0001525	16	17	37	267	Biotin-(acetyl-CoA carboxylase) ligase	Coenzyme metabolis;H;Biotin-(acetyl-CoA carboxylase) ligase
COG0340	cog	ZCP4_Contig24.1	2545823090	CP4	1998637	Accessory	OG0001525	16	17	37	267	Biotin-(acetyl-CoA carboxylase) ligase	Coenzyme metabolis;H;Biotin-(acetyl-CoA carboxylase) ligase
COG0340	cog	Ga0314523_11	2812615752	CU1	2024562	Accessory	OG0001525	16	17	37	267	Biotin-(acetyl-CoA carboxylase) ligase	Coenzyme metabolis;H;Biotin-(acetyl-CoA carboxylase) ligase
COG0340	cog	NC_015709	650970495	pomaceae	1989865	Accessory	OG0001525	16	17	30	261	Biotin-(acetyl-CoA carboxylase) ligase	Coenzyme metabolis;H;Biotin-(acetyl-CoA carboxylase) ligase
COG0340	cog	CP003709	2559159358	B-12526	2011869	Accessory	OG0001525	16	17	37	267	Biotin-(acetyl-CoA carboxylase) ligase	Coenzyme metabolis;H;Biotin-(acetyl-CoA carboxylase) ligase
COG0340	cog	Ga0314524_11	2812614841	CU1rif2	2015394	Accessory	OG0001525	16	17	37	267	Biotin-(acetyl-CoA carboxylase) ligase	Coenzyme metabolis;H;Biotin-(acetyl-CoA carboxylase) ligase
COG0340	cog	NC_013355	646346069	NCIMB11163	2124771	Accessory	OG0001525	16	17	37	267	Biotin-(acetyl-CoA carboxylase) ligase	Coenzyme metabolis;H;Biotin-(acetyl-CoA carboxylase) ligase
COG0340	cog	NZ_ACQU01000013	645561814	ATCC10988	46422	Accessory	OG0001525	16	17	37	267	Biotin-(acetyl-CoA carboxylase) ligase	Coenzyme metabolis;H;Biotin-(acetyl-CoA carboxylase) ligase
COG0340	cog	Ga0046430_14	2635565423	Z6	1961306	Accessory	OG0001525	16	17	37	267	Biotin-(acetyl-CoA carboxylase) ligase	Coenzyme metabolis;H;Biotin-(acetyl-CoA carboxylase) ligase
COG0345	cog	NZ_ACQU01000003	645561028	ATCC10988	293545	Accessory	OG0001401	16	17	23	277	Pyrroline-5-carboxylate reductase	Amino Acid metabolis and transport;E;Pyrroline-5-carboxylate reductase
COG0345	cog	Ga0199097_01	2834985723	B-1960	2045798	Accessory	OG0001401	16	17	18	277	Pyrroline-5-carboxylate reductase	Amino Acid metabolis and transport;E;Pyrroline-5-carboxylate reductase
COG0345	cog	ZCP4_Contig24.1	2545821823	CP4	1998637	Accessory	OG0001401	16	17	23	277	Pyrroline-5-carboxylate reductase	Amino Acid metabolis and transport;E;Pyrroline-5-carboxylate reductase
COG0345	cog	Ga0314525_11	2812611869	PROIMI A1	2008840	Accessory	OG0001401	16	17	23	277	Pyrroline-5-carboxylate reductase	Amino Acid metabolis and transport;E;Pyrroline-5-carboxylate reductase
COG0345	cog	Ga0314522_11	2812631683	uvs51	1729298	Accessory	OG0001401	16	17	23	277	Pyrroline-5-carboxylate reductase	Amino Acid metabolis and transport;E;Pyrroline-5-carboxylate reductase
COG0345	cog	Ga0314523_11	2812615241	CU1	2024562	Accessory	OG0001401	16	17	23	277	Pyrroline-5-carboxylate reductase	Amino Acid metabolis and transport;E;Pyrroline-5-carboxylate reductase
COG0345	cog	Ga0314519_11	2812409197	B-4492	1699179	Accessory	OG0001401	16	17	23	277	Pyrroline-5-carboxylate reductase	Amino Acid metabolis and transport;E;Pyrroline-5-carboxylate reductase
COG0345	cog	Ga0314526_11	2812610776	francensis	1982238	Accessory	OG0001401	16	17	21	276	Pyrroline-5-carboxylate reductase	Amino Acid metabolis and transport;E;Pyrroline-5-carboxylate reductase
COG0345	cog	Ga0046430_14	2635564137	Z6	1961306	Accessory	OG0001401	16	17	23	277	Pyrroline-5-carboxylate reductase	Amino Acid metabolis and transport;E;Pyrroline-5-carboxylate reductase
COG0345	cog	Ga0314518_11	2812639649	CP1	2045935	Accessory	OG0001401	16	17	23	277	Pyrroline-5-carboxylate reductase	Amino Acid metabolis and transport;E;Pyrroline-5-carboxylate reductase
COG0345	cog	Ga0302528_01	2834885632	ZM4	2058755	Accessory	OG0001401	16	17	18	277	Pyrroline-5-carboxylate reductase	Amino Acid metabolis and transport;E;Pyrroline-5-carboxylate reductase
COG0345	cog	NC_013355	646344819	NCIMB11163	2124771	Accessory	OG0001401	16	17	23	277	Pyrroline-5-carboxylate reductase	Amino Acid metabolis and transport;E;Pyrroline-5-carboxylate reductase
COG0345	cog	Ga0314521_11	2812338561	B-23394	1961378	Accessory	OG0001401	16	17	23	277	Pyrroline-5-carboxylate reductase	Amino Acid metabolis and transport;E;Pyrroline-5-carboxylate reductase
COG0345	cog	CP003709	2559158103	B-12526	2011869	Accessory	OG0001401	16	17	23	277	Pyrroline-5-carboxylate reductase	Amino Acid metabolis and transport;E;Pyrroline-5-carboxylate reductase
COG0345	cog	NC_015709	650969254	pomaceae	1989865	Accessory	OG0001401	16	17	23	278	Pyrroline-5-carboxylate reductase	Amino Acid metabolis and transport;E;Pyrroline-5-carboxylate reductase
COG0345	cog	Ga0314524_11	2812614328	CU1rif2	2015394	Accessory	OG0001401	16	17	23	277	Pyrroline-5-carboxylate reductase	Amino Acid metabolis and transport;E;Pyrroline-5-carboxylate reductase
COG0346	cog	Ga0302528_01	2834884474	ZM4	2058755	Accessory	OG0001703	9	17	5	132	Catechol 2_3-dioxygenase or other lactoylglutathione lyase family enzyme	Secondary Structure;Q;Catechol 2_3-dioxygenase or other lactoylglutathione lyase family enzyme
COG0346	cog	Ga0314525_11	2812612513	PROIMI A1	2008840	Accessory	OG0001703	9	17	10	133	Catechol 2_3-dioxygenase or other lactoylglutathione lyase family enzyme	Secondary Structure;Q;Catechol 2_3-dioxygenase or other lactoylglutathione lyase family enzyme
COG0346	cog	Ga0314518_11	2812638999	CP1	2045935	Accessory	OG0001703	9	17	23	146	Catechol 2_3-dioxygenase or other lactoylglutathione lyase family enzyme	Secondary Structure;Q;Catechol 2_3-dioxygenase or other lactoylglutathione lyase family enzyme
COG0346	cog	Ga0314523_11	2812616294	CU1	2024562	Accessory	OG0001703	9	17	9	132	Catechol 2_3-dioxygenase or other lactoylglutathione lyase family enzyme	Secondary Structure;Q;Catechol 2_3-dioxygenase or other lactoylglutathione lyase family enzyme
COG0350	cog	Ga0314525_11	2812612479	PROIMI A1	2008840	Accessory	OG0001518	16	17	5	158	O6-methylguanine-DNA--protein-cysteine methyltransferase	Replication and repair;L;O6-methylguanine-DNA--protein-cysteine methyltransferase
COG0350	cog	Ga0314524_11	2812614940	CU1rif2	2015394	Accessory	OG0001518	16	17	5	158	O6-methylguanine-DNA--protein-cysteine methyltransferase	Replication and repair;L;O6-methylguanine-DNA--protein-cysteine methyltransferase
COG0350	cog	Ga0302528_01	2834886288	ZM4	2058755	Accessory	OG0001518	16	17	2	159	O6-methylguanine-DNA--protein-cysteine methyltransferase	Replication and repair;L;O6-methylguanine-DNA--protein-cysteine methyltransferase
COG0350	cog	Ga0314521_11	2812337363	B-23394	1961378	Accessory	OG0001518	16	17	5	158	O6-methylguanine-DNA--protein-cysteine methyltransferase	Replication and repair;L;O6-methylguanine-DNA--protein-cysteine methyltransferase
COG0350	cog	Ga0314519_11	2812408848	B-4492	1699179	Accessory	OG0001518	16	17	5	158	O6-methylguanine-DNA--protein-cysteine methyltransferase	Replication and repair;L;O6-methylguanine-DNA--protein-cysteine methyltransferase
COG0350	cog	NC_013355	646345978	NCIMB11163	2124771	Accessory	OG0001518	16	17	1	159	O6-methylguanine-DNA--protein-cysteine methyltransferase	Replication and repair;L;O6-methylguanine-DNA--protein-cysteine methyltransferase
COG0350	cog	ZCP4_Contig24.1	2545822998	CP4	1998637	Accessory	OG0001518	16	17	5	158	O6-methylguanine-DNA--protein-cysteine methyltransferase	Replication and repair;L;O6-methylguanine-DNA--protein-cysteine methyltransferase
COG0350	cog	Ga0314518_11	2812639032	CP1	2045935	Accessory	OG0001518	16	17	5	158	O6-methylguanine-DNA--protein-cysteine methyltransferase	Replication and repair;L;O6-methylguanine-DNA--protein-cysteine methyltransferase
COG0350	cog	CP003709	2559159267	B-12526	2011869	Accessory	OG0001518	16	17	5	158	O6-methylguanine-DNA--protein-cysteine methyltransferase	Replication and repair;L;O6-methylguanine-DNA--protein-cysteine methyltransferase
COG0350	cog	Ga0199097_01	2834985102	B-1960	2045798	Accessory	OG0001518	16	17	2	159	O6-methylguanine-DNA--protein-cysteine methyltransferase	Replication and repair;L;O6-methylguanine-DNA--protein-cysteine methyltransferase
COG0350	cog	Ga0314523_11	2812615850	CU1	2024562	Accessory	OG0001518	16	17	5	158	O6-methylguanine-DNA--protein-cysteine methyltransferase	Replication and repair;L;O6-methylguanine-DNA--protein-cysteine methyltransferase
COG0350	cog	Ga0314526_11	2812609625	francensis	1982238	Accessory	OG0001518	16	17	5	157	O6-methylguanine-DNA--protein-cysteine methyltransferase	Replication and repair;L;O6-methylguanine-DNA--protein-cysteine methyltransferase
COG0350	cog	NC_015709	650970411	pomaceae	1989865	Accessory	OG0001518	16	17	1	160	O6-methylguanine-DNA--protein-cysteine methyltransferase	Replication and repair;L;O6-methylguanine-DNA--protein-cysteine methyltransferase
COG0350	cog	Ga0314522_11	2812630488	uvs51	1729298	Accessory	OG0001518	16	17	5	158	O6-methylguanine-DNA--protein-cysteine methyltransferase	Replication and repair;L;O6-methylguanine-DNA--protein-cysteine methyltransferase
COG0350	cog	Ga0046430_14	2635565335	Z6	1961306	Accessory	OG0001518	16	17	5	158	O6-methylguanine-DNA--protein-cysteine methyltransferase	Replication and repair;L;O6-methylguanine-DNA--protein-cysteine methyltransferase
COG0350	cog	NZ_ACQU01000010	645561657	ATCC10988	54838	Accessory	OG0001518	16	17	1	159	O6-methylguanine-DNA--protein-cysteine methyltransferase	Replication and repair;L;O6-methylguanine-DNA--protein-cysteine methyltransferase
COG0359	cog	Ga0314518_11	2812637898	CP1	2045935	Accessory	OG0001423	16	17	1	149	Ribosomal protein L9	Tranlsation;J;Ribosomal protein L9
COG0359	cog	Ga0314524_11	2812614275	CU1rif2	2015394	Accessory	OG0001423	16	17	1	149	Ribosomal protein L9	Tranlsation;J;Ribosomal protein L9
COG0359	cog	NZ_ACQU01000006	645561381	ATCC10988	113352	Accessory	OG0001423	16	17	1	149	Ribosomal protein L9	Tranlsation;J;Ribosomal protein L9
COG0359	cog	Ga0314525_11	2812611808	PROIMI A1	2008840	Accessory	OG0001423	16	17	1	149	Ribosomal protein L9	Tranlsation;J;Ribosomal protein L9
COG0359	cog	CP003709	2559158164	B-12526	2011869	Accessory	OG0001423	16	17	1	149	Ribosomal protein L9	Tranlsation;J;Ribosomal protein L9
COG0359	cog	Ga0302528_01	2834885569	ZM4	2058755	Accessory	OG0001423	16	17	1	150	Ribosomal protein L9	Tranlsation;J;Ribosomal protein L9
COG0359	cog	Ga0314522_11	2812631628	uvs51	1729298	Accessory	OG0001423	16	17	1	149	Ribosomal protein L9	Tranlsation;J;Ribosomal protein L9
COG0359	cog	Ga0314521_11	2812338499	B-23394	1961378	Accessory	OG0001423	16	17	1	149	Ribosomal protein L9	Tranlsation;J;Ribosomal protein L9
COG0359	cog	NC_013355	646344880	NCIMB11163	2124771	Accessory	OG0001423	16	17	1	149	Ribosomal protein L9	Tranlsation;J;Ribosomal protein L9
COG0359	cog	Ga0046430_14	2635564199	Z6	1961306	Accessory	OG0001423	16	17	1	149	Ribosomal protein L9	Tranlsation;J;Ribosomal protein L9
COG0359	cog	NC_015709	650969300	pomaceae	1989865	Accessory	OG0001423	16	17	1	149	Ribosomal protein L9	Tranlsation;J;Ribosomal protein L9
COG0359	cog	ZCP4_Contig24.1	2545821884	CP4	1998637	Accessory	OG0001423	16	17	1	149	Ribosomal protein L9	Tranlsation;J;Ribosomal protein L9
COG0359	cog	Ga0314526_11	2812610716	francensis	1982238	Accessory	OG0001423	16	17	1	149	Ribosomal protein L9	Tranlsation;J;Ribosomal protein L9
COG0359	cog	Ga0314523_11	2812616988	CU1	2024562	Accessory	OG0001423	16	17	1	149	Ribosomal protein L9	Tranlsation;J;Ribosomal protein L9
COG0359	cog	Ga0199097_01	2834983946	B-1960	2045798	Accessory	OG0001423	16	17	1	150	Ribosomal protein L9	Tranlsation;J;Ribosomal protein L9
COG0359	cog	Ga0314519_11	2812409260	B-4492	1699179	Accessory	OG0001423	16	17	1	149	Ribosomal protein L9	Tranlsation;J;Ribosomal protein L9
COG0360	cog	Ga0314526_11	2812610714	francensis	1982238	Accessory	OG0001425	16	17	4	109	Ribosomal protein S6	Tranlsation;J;Ribosomal protein S6
COG0360	cog	Ga0314525_11	2812611806	PROIMI A1	2008840	Accessory	OG0001425	16	17	4	109	Ribosomal protein S6	Tranlsation;J;Ribosomal protein S6
COG0360	cog	Ga0314524_11	2812614273	CU1rif2	2015394	Accessory	OG0001425	16	17	4	109	Ribosomal protein S6	Tranlsation;J;Ribosomal protein S6
COG0360	cog	Ga0314521_11	2812338497	B-23394	1961378	Accessory	OG0001425	16	17	4	109	Ribosomal protein S6	Tranlsation;J;Ribosomal protein S6
COG0360	cog	Ga0314518_11	2812637900	CP1	2045935	Accessory	OG0001425	16	17	4	109	Ribosomal protein S6	Tranlsation;J;Ribosomal protein S6
COG0360	cog	NZ_ACQU01000006	645561379	ATCC10988	113352	Accessory	OG0001425	16	17	4	109	Ribosomal protein S6	Tranlsation;J;Ribosomal protein S6
COG0360	cog	NC_013355	646344882	NCIMB11163	2124771	Accessory	OG0001425	16	17	4	109	Ribosomal protein S6	Tranlsation;J;Ribosomal protein S6
COG0360	cog	NC_015709	650969302	pomaceae	1989865	Accessory	OG0001425	16	17	4	106	Ribosomal protein S6	Tranlsation;J;Ribosomal protein S6
COG0360	cog	Ga0199097_01	2834983948	B-1960	2045798	Accessory	OG0001425	16	17	1	113	Ribosomal protein S6	Tranlsation;J;Ribosomal protein S6
COG0360	cog	Ga0314523_11	2812616986	CU1	2024562	Accessory	OG0001425	16	17	4	109	Ribosomal protein S6	Tranlsation;J;Ribosomal protein S6
COG0360	cog	Ga0314519_11	2812409262	B-4492	1699179	Accessory	OG0001425	16	17	4	109	Ribosomal protein S6	Tranlsation;J;Ribosomal protein S6
COG0360	cog	Ga0302528_01	2834885567	ZM4	2058755	Accessory	OG0001425	16	17	1	113	Ribosomal protein S6	Tranlsation;J;Ribosomal protein S6
COG0360	cog	CP003709	2559158166	B-12526	2011869	Accessory	OG0001425	16	17	4	109	Ribosomal protein S6	Tranlsation;J;Ribosomal protein S6
COG0360	cog	Ga0314522_11	2812631626	uvs51	1729298	Accessory	OG0001425	16	17	4	109	Ribosomal protein S6	Tranlsation;J;Ribosomal protein S6
COG0360	cog	Ga0046430_14	2635564201	Z6	1961306	Accessory	OG0001425	16	17	4	109	Ribosomal protein S6	Tranlsation;J;Ribosomal protein S6
COG0360	cog	ZCP4_Contig24.1	2545821886	CP4	1998637	Accessory	OG0001425	16	17	4	109	Ribosomal protein S6	Tranlsation;J;Ribosomal protein S6
COG0370	cog	Ga0314525_11	2812612075	PROIMI A1	2008840	Accessory	OG0001556	16	17	20	640	Fe2+ transport system protein B	Inorganic ion transport and metabolism;P;Fe2+ transport system protein B
COG0370	cog	NZ_ACQU01000003	645560823	ATCC10988	293545	Accessory	OG0001556	16	17	20	640	Fe2+ transport system protein B	Inorganic ion transport and metabolism;P;Fe2+ transport system protein B
COG0370	cog	NC_013355	646346476	NCIMB11163	2124771	Accessory	OG0001556	16	17	20	640	Fe2+ transport system protein B	Inorganic ion transport and metabolism;P;Fe2+ transport system protein B
COG0370	cog	Ga0302528_01	2834885845	ZM4	2058755	Accessory	OG0001556	16	17	183	641	Fe2+ transport system protein B	Inorganic ion transport and metabolism;P;Fe2+ transport system protein B
COG0370	cog	Ga0046430_14	2635565723	Z6	1961306	Accessory	OG0001556	16	17	20	636	Fe2+ transport system protein B	Inorganic ion transport and metabolism;P;Fe2+ transport system protein B
COG0370	cog	CP003709	2559159668	B-12526	2011869	Accessory	OG0001556	16	17	1	619	Fe2+ transport system protein B	Inorganic ion transport and metabolism;P;Fe2+ transport system protein B
COG0370	cog	ZCP4_Contig24.1	2545823390	CP4	1998637	Accessory	OG0001556	16	17	1	619	Fe2+ transport system protein B	Inorganic ion transport and metabolism;P;Fe2+ transport system protein B
COG0370	cog	Ga0314523_11	2812615445	CU1	2024562	Accessory	OG0001556	16	17	20	640	Fe2+ transport system protein B	Inorganic ion transport and metabolism;P;Fe2+ transport system protein B
COG0370	cog	Ga0314521_11	2812338771	B-23394	1961378	Accessory	OG0001556	16	17	20	636	Fe2+ transport system protein B	Inorganic ion transport and metabolism;P;Fe2+ transport system protein B
COG0370	cog	Ga0314519_11	2812408988	B-4492	1699179	Accessory	OG0001556	16	17	20	636	Fe2+ transport system protein B	Inorganic ion transport and metabolism;P;Fe2+ transport system protein B
COG0370	cog	Ga0314526_11	2812610992	francensis	1982238	Accessory	OG0001556	16	17	20	640	Fe2+ transport system protein B	Inorganic ion transport and metabolism;P;Fe2+ transport system protein B
COG0370	cog	Ga0199097_01	2834985516	B-1960	2045798	Accessory	OG0001556	16	17	185	641	Fe2+ transport system protein B	Inorganic ion transport and metabolism;P;Fe2+ transport system protein B
COG0370	cog	Ga0314518_11	2812639440	CP1	2045935	Accessory	OG0001556	16	17	20	640	Fe2+ transport system protein B	Inorganic ion transport and metabolism;P;Fe2+ transport system protein B
COG0370	cog	Ga0314524_11	2812614533	CU1rif2	2015394	Accessory	OG0001556	16	17	20	640	Fe2+ transport system protein B	Inorganic ion transport and metabolism;P;Fe2+ transport system protein B
COG0370	cog	NC_015709	650970825	pomaceae	1989865	Accessory	OG0001556	16	17	23	643	Fe2+ transport system protein B	Inorganic ion transport and metabolism;P;Fe2+ transport system protein B
COG0370	cog	Ga0314522_11	2812631891	uvs51	1729298	Accessory	OG0001556	16	17	20	640	Fe2+ transport system protein B	Inorganic ion transport and metabolism;P;Fe2+ transport system protein B
COG0371	cog	CP003710	2559158048	B-12526	33915	Accessory	OG0001875	3	17	1	353	Glycerol dehydrogenase or related enzyme_ iron-containing ADH family	Energy production and conversion;C;Glycerol dehydrogenase or related enzyme_ iron-containing ADH family
COG0371	cog	NC_015709	650970319	pomaceae	1989865	Accessory	OG0001875	3	17	1	351	Glycerol dehydrogenase or related enzyme_ iron-containing ADH family	Energy production and conversion;C;Glycerol dehydrogenase or related enzyme_ iron-containing ADH family
COG0371	cog	ZCP4_Contig22.3	2545823598	CP4	33915	Accessory	OG0001875	3	17	1	353	Glycerol dehydrogenase or related enzyme_ iron-containing ADH family	Energy production and conversion;C;Glycerol dehydrogenase or related enzyme_ iron-containing ADH family
COG0381	cog	NC_013356	646346676	NCIMB11163	53380	Accessory	OG0001885	3	17	4	379	UDP-N-acetylglucosamine 2-epimerase	Cell wall/membrane/envelop biogenesis;M;UDP-N-acetylglucosamine 2-epimerase
COG0381	cog	ZCP4_Contig23.6	2545823694	CP4	30440	Accessory	OG0001885	3	17	4	374	UDP-N-acetylglucosamine 2-epimerase	Cell wall/membrane/envelop biogenesis;M;UDP-N-acetylglucosamine 2-epimerase
COG0381	cog	CP003714	2559157995	B-12526	32801	Accessory	OG0001885	3	17	4	374	UDP-N-acetylglucosamine 2-epimerase	Cell wall/membrane/envelop biogenesis;M;UDP-N-acetylglucosamine 2-epimerase
COG0384	cog	Ga0314523_11	2812615690	CU1	2024562	Accessory	OG0000048	16	17	1	279	Predicted epimerase YddE/YHI9_ PhzF superfamily	General Functional Prediction only;R;Predicted epimerase YddE/YHI9_ PhzF superfamily
COG0384	cog	Ga0199097_01	2834985273	B-1960	2045798	Accessory	OG0000048	16	17	1	279	Predicted epimerase YddE/YHI9_ PhzF superfamily	General Functional Prediction only;R;Predicted epimerase YddE/YHI9_ PhzF superfamily
COG0384	cog	Ga0314520_102	2819486223	CP3	233282	Accessory	OG0000048	16	17	1	279	Predicted epimerase YddE/YHI9_ PhzF superfamily	General Functional Prediction only;R;Predicted epimerase YddE/YHI9_ PhzF superfamily
COG0384	cog	ZCP4_Contig24.1	2545823152	CP4	1998637	Accessory	OG0000048	16	17	1	279	Predicted epimerase YddE/YHI9_ PhzF superfamily	General Functional Prediction only;R;Predicted epimerase YddE/YHI9_ PhzF superfamily
COG0384	cog	CP003709	2559159431	B-12526	2011869	Accessory	OG0000048	16	17	1	279	Predicted epimerase YddE/YHI9_ PhzF superfamily	General Functional Prediction only;R;Predicted epimerase YddE/YHI9_ PhzF superfamily
COG0384	cog	Ga0314518_11	2812639203	CP1	2045935	Accessory	OG0000048	16	17	1	279	Predicted epimerase YddE/YHI9_ PhzF superfamily	General Functional Prediction only;R;Predicted epimerase YddE/YHI9_ PhzF superfamily
COG0384	cog	Ga0302528_01	2834886086	ZM4	2058755	Accessory	OG0000048	16	17	1	279	Predicted epimerase YddE/YHI9_ PhzF superfamily	General Functional Prediction only;R;Predicted epimerase YddE/YHI9_ PhzF superfamily
COG0384	cog	Ga0314526_11	2812611224	francensis	1982238	Accessory	OG0000048	16	17	1	279	Predicted epimerase YddE/YHI9_ PhzF superfamily	General Functional Prediction only;R;Predicted epimerase YddE/YHI9_ PhzF superfamily
COG0384	cog	Ga0302528_01	2834886245	ZM4	2058755	Accessory	OG0000048	16	17	1	295	Predicted epimerase YddE/YHI9_ PhzF superfamily	General Functional Prediction only;R;Predicted epimerase YddE/YHI9_ PhzF superfamily
COG0384	cog	Ga0314525_11	2812612314	PROIMI A1	2008840	Accessory	OG0000048	16	17	1	279	Predicted epimerase YddE/YHI9_ PhzF superfamily	General Functional Prediction only;R;Predicted epimerase YddE/YHI9_ PhzF superfamily
COG0384	cog	Ga0314524_11	2812614780	CU1rif2	2015394	Accessory	OG0000048	16	17	1	279	Predicted epimerase YddE/YHI9_ PhzF superfamily	General Functional Prediction only;R;Predicted epimerase YddE/YHI9_ PhzF superfamily
COG0384	cog	NZ_ACQU01000017	645561929	ATCC10988	31593	Accessory	OG0000048	16	17	1	279	Predicted epimerase YddE/YHI9_ PhzF superfamily	General Functional Prediction only;R;Predicted epimerase YddE/YHI9_ PhzF superfamily
COG0384	cog	NC_013355	646346238	NCIMB11163	2124771	Accessory	OG0000048	16	17	1	279	Predicted epimerase YddE/YHI9_ PhzF superfamily	General Functional Prediction only;R;Predicted epimerase YddE/YHI9_ PhzF superfamily
COG0384	cog	Ga0314519_12	2812409598	B-4492	276124	Accessory	OG0000048	16	17	1	276	Predicted epimerase YddE/YHI9_ PhzF superfamily	General Functional Prediction only;R;Predicted epimerase YddE/YHI9_ PhzF superfamily
COG0384	cog	Ga0314521_11	2812339007	B-23394	1961378	Accessory	OG0000048	16	17	1	275	Predicted epimerase YddE/YHI9_ PhzF superfamily	General Functional Prediction only;R;Predicted epimerase YddE/YHI9_ PhzF superfamily
COG0384	cog	Ga0314522_12	2812632136	uvs51	284424	Accessory	OG0000048	16	17	1	279	Predicted epimerase YddE/YHI9_ PhzF superfamily	General Functional Prediction only;R;Predicted epimerase YddE/YHI9_ PhzF superfamily
COG0388	cog	Ga0314520_110	2819487215	CP3	49328	Accessory	OG0001428	16	17	5	299	Predicted amidohydrolase	General Functional Prediction only;R;Predicted amidohydrolase
COG0388	cog	ZCP4_Contig24.1	2545821903	CP4	1998637	Accessory	OG0001428	16	17	5	299	Predicted amidohydrolase	General Functional Prediction only;R;Predicted amidohydrolase
COG0388	cog	Ga0314522_11	2812631609	uvs51	1729298	Accessory	OG0001428	16	17	5	299	Predicted amidohydrolase	General Functional Prediction only;R;Predicted amidohydrolase
COG0388	cog	NC_013355	646344899	NCIMB11163	2124771	Accessory	OG0001428	16	17	5	299	Predicted amidohydrolase	General Functional Prediction only;R;Predicted amidohydrolase
COG0388	cog	Ga0314525_11	2812611789	PROIMI A1	2008840	Accessory	OG0001428	16	17	5	299	Predicted amidohydrolase	General Functional Prediction only;R;Predicted amidohydrolase
COG0388	cog	CP003709	2559158183	B-12526	2011869	Accessory	OG0001428	16	17	5	299	Predicted amidohydrolase	General Functional Prediction only;R;Predicted amidohydrolase
COG0388	cog	Ga0046430_14	2635564218	Z6	1961306	Accessory	OG0001428	16	17	5	299	Predicted amidohydrolase	General Functional Prediction only;R;Predicted amidohydrolase
COG0388	cog	NZ_ACQU01000006	645561362	ATCC10988	113352	Accessory	OG0001428	16	17	5	299	Predicted amidohydrolase	General Functional Prediction only;R;Predicted amidohydrolase
COG0388	cog	Ga0314526_11	2812610697	francensis	1982238	Accessory	OG0001428	16	17	5	299	Predicted amidohydrolase	General Functional Prediction only;R;Predicted amidohydrolase
COG0388	cog	Ga0314518_11	2812637917	CP1	2045935	Accessory	OG0001428	16	17	5	299	Predicted amidohydrolase	General Functional Prediction only;R;Predicted amidohydrolase
COG0388	cog	Ga0314519_11	2812409279	B-4492	1699179	Accessory	OG0001428	16	17	5	299	Predicted amidohydrolase	General Functional Prediction only;R;Predicted amidohydrolase
COG0388	cog	Ga0314524_11	2812614257	CU1rif2	2015394	Accessory	OG0001428	16	17	5	299	Predicted amidohydrolase	General Functional Prediction only;R;Predicted amidohydrolase
COG0388	cog	Ga0199097_01	2834983966	B-1960	2045798	Accessory	OG0001428	16	17	3	298	Predicted amidohydrolase	General Functional Prediction only;R;Predicted amidohydrolase
COG0388	cog	Ga0314521_11	2812338480	B-23394	1961378	Accessory	OG0001428	16	17	5	299	Predicted amidohydrolase	General Functional Prediction only;R;Predicted amidohydrolase
COG0388	cog	Ga0302528_01	2834885550	ZM4	2058755	Accessory	OG0001428	16	17	3	298	Predicted amidohydrolase	General Functional Prediction only;R;Predicted amidohydrolase
COG0388	cog	Ga0314523_11	2812616969	CU1	2024562	Accessory	OG0001428	16	17	5	299	Predicted amidohydrolase	General Functional Prediction only;R;Predicted amidohydrolase
COG0412	cog	NC_013355	646345977	NCIMB11163	2124771	Accessory	OG0001517	16	17	4	233	Dienelactone hydrolase	Secondary Structure;Q;Dienelactone hydrolase
COG0412	cog	Ga0302528_01	2834886289	ZM4	2058755	Accessory	OG0001517	16	17	3	233	Dienelactone hydrolase	Secondary Structure;Q;Dienelactone hydrolase
COG0412	cog	NC_015709	650970410	pomaceae	1989865	Accessory	OG0001517	16	17	1	231	Dienelactone hydrolase	Secondary Structure;Q;Dienelactone hydrolase
COG0412	cog	Ga0314522_11	2812630489	uvs51	1729298	Accessory	OG0001517	16	17	4	233	Dienelactone hydrolase	Secondary Structure;Q;Dienelactone hydrolase
COG0412	cog	Ga0046430_14	2635565334	Z6	1961306	Accessory	OG0001517	16	17	4	233	Dienelactone hydrolase	Secondary Structure;Q;Dienelactone hydrolase
COG0412	cog	Ga0314526_11	2812609626	francensis	1982238	Accessory	OG0001517	16	17	1	231	Dienelactone hydrolase	Secondary Structure;Q;Dienelactone hydrolase
COG0412	cog	Ga0314519_11	2812408847	B-4492	1699179	Accessory	OG0001517	16	17	4	233	Dienelactone hydrolase	Secondary Structure;Q;Dienelactone hydrolase
COG0412	cog	Ga0314518_11	2812639031	CP1	2045935	Accessory	OG0001517	16	17	4	233	Dienelactone hydrolase	Secondary Structure;Q;Dienelactone hydrolase
COG0412	cog	Ga0314525_11	2812612480	PROIMI A1	2008840	Accessory	OG0001517	16	17	4	233	Dienelactone hydrolase	Secondary Structure;Q;Dienelactone hydrolase
COG0412	cog	NZ_ACQU01000010	645561656	ATCC10988	54838	Accessory	OG0001517	16	17	4	233	Dienelactone hydrolase	Secondary Structure;Q;Dienelactone hydrolase
COG0412	cog	Ga0199097_01	2834985100	B-1960	2045798	Accessory	OG0001517	16	17	1	151	Dienelactone hydrolase	Secondary Structure;Q;Dienelactone hydrolase
COG0412	cog	Ga0314523_11	2812615851	CU1	2024562	Accessory	OG0001517	16	17	4	233	Dienelactone hydrolase	Secondary Structure;Q;Dienelactone hydrolase
COG0412	cog	ZCP4_Contig24.1	2545822997	CP4	1998637	Accessory	OG0001517	16	17	4	233	Dienelactone hydrolase	Secondary Structure;Q;Dienelactone hydrolase
COG0412	cog	Ga0314524_11	2812614941	CU1rif2	2015394	Accessory	OG0001517	16	17	4	233	Dienelactone hydrolase	Secondary Structure;Q;Dienelactone hydrolase
COG0412	cog	CP003709	2559159266	B-12526	2011869	Accessory	OG0001517	16	17	4	233	Dienelactone hydrolase	Secondary Structure;Q;Dienelactone hydrolase
COG0412	cog	Ga0314521_11	2812337364	B-23394	1961378	Accessory	OG0001517	16	17	4	233	Dienelactone hydrolase	Secondary Structure;Q;Dienelactone hydrolase
COG0413	cog	Ga0314524_11	2812614924	CU1rif2	2015394	Accessory	OG0001661	12	17	9	269	Ketopantoate hydroxymethyltransferase	Coenzyme metabolis;H;Ketopantoate hydroxymethyltransferase
COG0413	cog	Ga0314523_11	2812615834	CU1	2024562	Accessory	OG0001661	12	17	9	269	Ketopantoate hydroxymethyltransferase	Coenzyme metabolis;H;Ketopantoate hydroxymethyltransferase
COG0413	cog	Ga0314518_11	2812639047	CP1	2045935	Accessory	OG0001661	12	17	9	269	Ketopantoate hydroxymethyltransferase	Coenzyme metabolis;H;Ketopantoate hydroxymethyltransferase
COG0413	cog	NZ_ACQU01000010	645561673	ATCC10988	54838	Accessory	OG0001661	12	17	9	269	Ketopantoate hydroxymethyltransferase	Coenzyme metabolis;H;Ketopantoate hydroxymethyltransferase
COG0413	cog	Ga0314520_107	2819487041	CP3	95678	Accessory	OG0001661	12	17	9	269	Ketopantoate hydroxymethyltransferase	Coenzyme metabolis;H;Ketopantoate hydroxymethyltransferase
COG0413	cog	Ga0314525_11	2812612463	PROIMI A1	2008840	Accessory	OG0001661	12	17	9	269	Ketopantoate hydroxymethyltransferase	Coenzyme metabolis;H;Ketopantoate hydroxymethyltransferase
COG0413	cog	Ga0302528_01	2834886272	ZM4	2058755	Accessory	OG0001661	12	17	9	273	Ketopantoate hydroxymethyltransferase	Coenzyme metabolis;H;Ketopantoate hydroxymethyltransferase
COG0413	cog	Ga0199097_01	2834985117	B-1960	2045798	Accessory	OG0001661	12	17	9	273	Ketopantoate hydroxymethyltransferase	Coenzyme metabolis;H;Ketopantoate hydroxymethyltransferase
COG0413	cog	NC_013355	646345993	NCIMB11163	2124771	Accessory	OG0001661	12	17	9	269	Ketopantoate hydroxymethyltransferase	Coenzyme metabolis;H;Ketopantoate hydroxymethyltransferase
COG0413	cog	CP003709	2559159282	B-12526	2011869	Accessory	OG0001661	12	17	9	269	Ketopantoate hydroxymethyltransferase	Coenzyme metabolis;H;Ketopantoate hydroxymethyltransferase
COG0413	cog	Ga0314522_11	2812630472	uvs51	1729298	Accessory	OG0001661	12	17	9	269	Ketopantoate hydroxymethyltransferase	Coenzyme metabolis;H;Ketopantoate hydroxymethyltransferase
COG0413	cog	ZCP4_Contig24.1	2545823014	CP4	1998637	Accessory	OG0001661	12	17	9	269	Ketopantoate hydroxymethyltransferase	Coenzyme metabolis;H;Ketopantoate hydroxymethyltransferase
COG0414	cog	NC_013355	646345992	NCIMB11163	2124771	Accessory	OG0001660	12	17	1	283	Panthothenate synthetase	Coenzyme metabolis;H;Panthothenate synthetase
COG0414	cog	Ga0314525_11	2812612464	PROIMI A1	2008840	Accessory	OG0001660	12	17	1	283	Panthothenate synthetase	Coenzyme metabolis;H;Panthothenate synthetase
COG0414	cog	Ga0314524_11	2812614925	CU1rif2	2015394	Accessory	OG0001660	12	17	1	283	Panthothenate synthetase	Coenzyme metabolis;H;Panthothenate synthetase
COG0414	cog	Ga0314523_11	2812615835	CU1	2024562	Accessory	OG0001660	12	17	1	283	Panthothenate synthetase	Coenzyme metabolis;H;Panthothenate synthetase
COG0414	cog	Ga0314520_107	2819487042	CP3	95678	Accessory	OG0001660	12	17	1	283	Panthothenate synthetase	Coenzyme metabolis;H;Panthothenate synthetase
COG0414	cog	Ga0314518_11	2812639046	CP1	2045935	Accessory	OG0001660	12	17	1	283	Panthothenate synthetase	Coenzyme metabolis;H;Panthothenate synthetase
COG0414	cog	Ga0302528_01	2834886273	ZM4	2058755	Accessory	OG0001660	12	17	1	283	Panthothenate synthetase	Coenzyme metabolis;H;Panthothenate synthetase
COG0414	cog	CP003709	2559159281	B-12526	2011869	Accessory	OG0001660	12	17	1	283	Panthothenate synthetase	Coenzyme metabolis;H;Panthothenate synthetase
COG0414	cog	NZ_ACQU01000010	645561672	ATCC10988	54838	Accessory	OG0001660	12	17	1	283	Panthothenate synthetase	Coenzyme metabolis;H;Panthothenate synthetase
COG0414	cog	ZCP4_Contig24.1	2545823013	CP4	1998637	Accessory	OG0001660	12	17	1	283	Panthothenate synthetase	Coenzyme metabolis;H;Panthothenate synthetase
COG0414	cog	Ga0314522_11	2812630473	uvs51	1729298	Accessory	OG0001660	12	17	1	283	Panthothenate synthetase	Coenzyme metabolis;H;Panthothenate synthetase
COG0414	cog	Ga0199097_01	2834985116	B-1960	2045798	Accessory	OG0001660	12	17	1	283	Panthothenate synthetase	Coenzyme metabolis;H;Panthothenate synthetase
COG0415	cog	Ga0314525_11	2812612003	PROIMI A1	2008840	Accessory	OG0001649	13	17	6	467	Deoxyribodipyrimidine photolyase	Replication and repair;L;Deoxyribodipyrimidine photolyase
COG0415	cog	ZCP4_Contig24.1	2545823458	CP4	1998637	Accessory	OG0001649	13	17	6	467	Deoxyribodipyrimidine photolyase	Replication and repair;L;Deoxyribodipyrimidine photolyase
COG0415	cog	Ga0314520_104	2819486666	CP3	150779	Accessory	OG0001649	13	17	6	467	Deoxyribodipyrimidine photolyase	Replication and repair;L;Deoxyribodipyrimidine photolyase
COG0415	cog	Ga0314522_11	2812631817	uvs51	1729298	Accessory	OG0001649	13	17	6	464	Deoxyribodipyrimidine photolyase	Replication and repair;L;Deoxyribodipyrimidine photolyase
COG0415	cog	Ga0314526_11	2812610905	francensis	1982238	Accessory	OG0001649	13	17	9	468	Deoxyribodipyrimidine photolyase	Replication and repair;L;Deoxyribodipyrimidine photolyase
COG0415	cog	Ga0314524_11	2812614460	CU1rif2	2015394	Accessory	OG0001649	13	17	6	464	Deoxyribodipyrimidine photolyase	Replication and repair;L;Deoxyribodipyrimidine photolyase
COG0415	cog	Ga0314523_11	2812615373	CU1	2024562	Accessory	OG0001649	13	17	6	464	Deoxyribodipyrimidine photolyase	Replication and repair;L;Deoxyribodipyrimidine photolyase
COG0415	cog	Ga0314518_11	2812639517	CP1	2045935	Accessory	OG0001649	13	17	6	464	Deoxyribodipyrimidine photolyase	Replication and repair;L;Deoxyribodipyrimidine photolyase
COG0415	cog	NZ_ACQU01000003	645560896	ATCC10988	293545	Accessory	OG0001649	13	17	6	464	Deoxyribodipyrimidine photolyase	Replication and repair;L;Deoxyribodipyrimidine photolyase
COG0415	cog	CP003709	2559159736	B-12526	2011869	Accessory	OG0001649	13	17	6	467	Deoxyribodipyrimidine photolyase	Replication and repair;L;Deoxyribodipyrimidine photolyase
COG0415	cog	Ga0302528_01	2834885764	ZM4	2058755	Accessory	OG0001649	13	17	4	467	Deoxyribodipyrimidine photolyase	Replication and repair;L;Deoxyribodipyrimidine photolyase
COG0415	cog	Ga0199097_01	2834985592	B-1960	2045798	Accessory	OG0001649	13	17	4	467	Deoxyribodipyrimidine photolyase	Replication and repair;L;Deoxyribodipyrimidine photolyase
COG0415	cog	NC_013355	646346551	NCIMB11163	2124771	Accessory	OG0001649	13	17	6	467	Deoxyribodipyrimidine photolyase	Replication and repair;L;Deoxyribodipyrimidine photolyase
COG0419	cog	Ga0314526_16	2812611342	francensis	28366	Accessory	OG0002030	2	17	1	1073	DNA repair exonuclease SbcCD ATPase subunit	Replication and repair;L;DNA repair exonuclease SbcCD ATPase subunit
COG0420	cog	NC_013355	646346176	NCIMB11163	2124771	Accessory	OG0002029	2	17	1	383	DNA repair exonuclease SbcCD nuclease subunit	Replication and repair;L;DNA repair exonuclease SbcCD nuclease subunit
COG0420	cog	Ga0314526_16	2812611341	francensis	28366	Accessory	OG0002029	2	17	1	392	DNA repair exonuclease SbcCD nuclease subunit	Replication and repair;L;DNA repair exonuclease SbcCD nuclease subunit
COG0436	cog	Ga0302528_01	2834885978	ZM4	2058755	Accessory	OG0001535	16	17	119	522	Aspartate/methionine/tyrosine aminotransferase	Amino Acid metabolis and transport;E;Aspartate/methionine/tyrosine aminotransferase
COG0436	cog	Ga0314523_11	2812615582	CU1	2024562	Accessory	OG0001535	16	17	130	519	Aspartate/methionine/tyrosine aminotransferase	Amino Acid metabolis and transport;E;Aspartate/methionine/tyrosine aminotransferase
COG0436	cog	Ga0314518_11	2812639307	CP1	2045935	Accessory	OG0001535	16	17	130	519	Aspartate/methionine/tyrosine aminotransferase	Amino Acid metabolis and transport;E;Aspartate/methionine/tyrosine aminotransferase
COG0436	cog	Ga0046430_14	2635565596	Z6	1961306	Accessory	OG0001535	16	17	130	519	Aspartate/methionine/tyrosine aminotransferase	Amino Acid metabolis and transport;E;Aspartate/methionine/tyrosine aminotransferase
COG0436	cog	Ga0199097_01	2834985379	B-1960	2045798	Accessory	OG0001535	16	17	119	522	Aspartate/methionine/tyrosine aminotransferase	Amino Acid metabolis and transport;E;Aspartate/methionine/tyrosine aminotransferase
COG0436	cog	ZCP4_Contig24.1	2545823256	CP4	1998637	Accessory	OG0001535	16	17	130	519	Aspartate/methionine/tyrosine aminotransferase	Amino Acid metabolis and transport;E;Aspartate/methionine/tyrosine aminotransferase
COG0436	cog	Ga0314526_11	2812611121	francensis	1982238	Accessory	OG0001535	16	17	130	519	Aspartate/methionine/tyrosine aminotransferase	Amino Acid metabolis and transport;E;Aspartate/methionine/tyrosine aminotransferase
COG0436	cog	CP003709	2559159535	B-12526	2011869	Accessory	OG0001535	16	17	130	519	Aspartate/methionine/tyrosine aminotransferase	Amino Acid metabolis and transport;E;Aspartate/methionine/tyrosine aminotransferase
COG0436	cog	Ga0314519_12	2812409706	B-4492	276124	Accessory	OG0001535	16	17	130	519	Aspartate/methionine/tyrosine aminotransferase	Amino Acid metabolis and transport;E;Aspartate/methionine/tyrosine aminotransferase
COG0436	cog	Ga0314524_11	2812614672	CU1rif2	2015394	Accessory	OG0001535	16	17	130	519	Aspartate/methionine/tyrosine aminotransferase	Amino Acid metabolis and transport;E;Aspartate/methionine/tyrosine aminotransferase
COG0436	cog	NC_013355	646346343	NCIMB11163	2124771	Accessory	OG0001535	16	17	130	519	Aspartate/methionine/tyrosine aminotransferase	Amino Acid metabolis and transport;E;Aspartate/methionine/tyrosine aminotransferase
COG0436	cog	Ga0314520_102	2819486326	CP3	233282	Accessory	OG0001535	16	17	130	519	Aspartate/methionine/tyrosine aminotransferase	Amino Acid metabolis and transport;E;Aspartate/methionine/tyrosine aminotransferase
COG0436	cog	NZ_ACQU01000007	645561491	ATCC10988	107011	Accessory	OG0001535	16	17	130	519	Aspartate/methionine/tyrosine aminotransferase	Amino Acid metabolis and transport;E;Aspartate/methionine/tyrosine aminotransferase
COG0436	cog	Ga0314521_11	2812338898	B-23394	1961378	Accessory	OG0001535	16	17	130	519	Aspartate/methionine/tyrosine aminotransferase	Amino Acid metabolis and transport;E;Aspartate/methionine/tyrosine aminotransferase
COG0436	cog	Ga0314525_11	2812612210	PROIMI A1	2008840	Accessory	OG0001535	16	17	130	519	Aspartate/methionine/tyrosine aminotransferase	Amino Acid metabolis and transport;E;Aspartate/methionine/tyrosine aminotransferase
COG0436	cog	Ga0314522_12	2812632028	uvs51	284424	Accessory	OG0001535	16	17	130	519	Aspartate/methionine/tyrosine aminotransferase	Amino Acid metabolis and transport;E;Aspartate/methionine/tyrosine aminotransferase
COG0438	cog	NC_015709	650970953	pomaceae	1989865	Accessory	OG0002084	2	17	174	549	Glycosyltransferase involved in cell wall bisynthesis	Cell wall/membrane/envelop biogenesis;M;Glycosyltransferase involved in cell wall bisynthesis
COG0438	cog	NC_013355	646344874	NCIMB11163	2124771	Accessory	OG0002084	2	17	249	545	Glycosyltransferase involved in cell wall bisynthesis	Cell wall/membrane/envelop biogenesis;M;Glycosyltransferase involved in cell wall bisynthesis
COG0438	cog	CP003709	2559158156	B-12526	2011869	Accessory	OG0001861	3	17	15	405	Glycosyltransferase involved in cell wall bisynthesis	Cell wall/membrane/envelop biogenesis;M;Glycosyltransferase involved in cell wall bisynthesis
COG0438	cog	ZCP4_Contig24.1	2545821876	CP4	1998637	Accessory	OG0001861	3	17	15	405	Glycosyltransferase involved in cell wall bisynthesis	Cell wall/membrane/envelop biogenesis;M;Glycosyltransferase involved in cell wall bisynthesis
COG0438	cog	Ga0199097_01	2834985734	B-1960	2045798	Accessory	OG0001968	3	17	1	179	Glycosyltransferase involved in cell wall bisynthesis	Cell wall/membrane/envelop biogenesis;M;Glycosyltransferase involved in cell wall bisynthesis
COG0438	cog	Ga0302528_01	2834885616	ZM4	2058755	Accessory	OG0001968	3	17	20	356	Glycosyltransferase involved in cell wall bisynthesis	Cell wall/membrane/envelop biogenesis;M;Glycosyltransferase involved in cell wall bisynthesis
COG0438	cog	Ga0314520_117	2819487484	CP3	25827	Accessory	OG0001861	3	17	69	359	Glycosyltransferase involved in cell wall bisynthesis	Cell wall/membrane/envelop biogenesis;M;Glycosyltransferase involved in cell wall bisynthesis
COG0438	cog	Ga0314524_11	2812613822	CU1rif2	2015394	Accessory	OG0001782	6	17	79	408	Glycosyltransferase involved in cell wall bisynthesis	Cell wall/membrane/envelop biogenesis;M;Glycosyltransferase involved in cell wall bisynthesis
COG0438	cog	Ga0314522_11	2812631175	uvs51	1729298	Accessory	OG0001782	6	17	79	408	Glycosyltransferase involved in cell wall bisynthesis	Cell wall/membrane/envelop biogenesis;M;Glycosyltransferase involved in cell wall bisynthesis
COG0438	cog	Ga0314518_11	2812638342	CP1	2045935	Accessory	OG0001782	6	17	79	408	Glycosyltransferase involved in cell wall bisynthesis	Cell wall/membrane/envelop biogenesis;M;Glycosyltransferase involved in cell wall bisynthesis
COG0438	cog	NZ_ACQU01000002	645560523	ATCC10988	380210	Accessory	OG0001782	6	17	79	408	Glycosyltransferase involved in cell wall bisynthesis	Cell wall/membrane/envelop biogenesis;M;Glycosyltransferase involved in cell wall bisynthesis
COG0438	cog	Ga0314523_11	2812616537	CU1	2024562	Accessory	OG0001782	6	17	79	408	Glycosyltransferase involved in cell wall bisynthesis	Cell wall/membrane/envelop biogenesis;M;Glycosyltransferase involved in cell wall bisynthesis
COG0438	cog	Ga0199097_01	2834984400	B-1960	2045798	Accessory	OG0001782	6	17	1	412	Glycosyltransferase involved in cell wall bisynthesis	Cell wall/membrane/envelop biogenesis;M;Glycosyltransferase involved in cell wall bisynthesis
COG0451	cog	Ga0302528_01	2834885693	ZM4	2058755	Accessory	OG0001975	3	17	1	313	Nucleoside-diphosphate-sugar epimerase	Cell wall/membrane/envelop biogenesis;M;Nucleoside-diphosphate-sugar epimerase
COG0451	cog	Ga0314518_11	2812639589	CP1	2045935	Accessory	OG0001975	3	17	3	311	Nucleoside-diphosphate-sugar epimerase	Cell wall/membrane/envelop biogenesis;M;Nucleoside-diphosphate-sugar epimerase
COG0451	cog	Ga0199097_01	2834985663	B-1960	2045798	Accessory	OG0001975	3	17	1	313	Nucleoside-diphosphate-sugar epimerase	Cell wall/membrane/envelop biogenesis;M;Nucleoside-diphosphate-sugar epimerase
COG0451	cog	NC_015709	650970955	pomaceae	1989865	Accessory	OG0001817	4	17	12	308	Nucleoside-diphosphate-sugar epimerase	Cell wall/membrane/envelop biogenesis;M;Nucleoside-diphosphate-sugar epimerase
COG0451	cog	NC_013355	646344873	NCIMB11163	2124771	Accessory	OG0001817	4	17	10	310	Nucleoside-diphosphate-sugar epimerase	Cell wall/membrane/envelop biogenesis;M;Nucleoside-diphosphate-sugar epimerase
COG0451	cog	CP003709	2559158158	B-12526	2011869	Accessory	OG0001817	4	17	8	305	Nucleoside-diphosphate-sugar epimerase	Cell wall/membrane/envelop biogenesis;M;Nucleoside-diphosphate-sugar epimerase
COG0451	cog	ZCP4_Contig24.1	2545821878	CP4	1998637	Accessory	OG0001817	4	17	8	305	Nucleoside-diphosphate-sugar epimerase	Cell wall/membrane/envelop biogenesis;M;Nucleoside-diphosphate-sugar epimerase
COG0451	cog	Ga0302528_01	2834884529	ZM4	2058755	Accessory	OG0001508	16	17	1	317	Nucleoside-diphosphate-sugar epimerase	Cell wall/membrane/envelop biogenesis;M;Nucleoside-diphosphate-sugar epimerase
COG0451	cog	Ga0314522_11	2812630981	uvs51	1729298	Accessory	OG0001508	16	17	4	264	Nucleoside-diphosphate-sugar epimerase	Cell wall/membrane/envelop biogenesis;M;Nucleoside-diphosphate-sugar epimerase
COG0451	cog	NC_013355	646345893	NCIMB11163	2124771	Accessory	OG0001508	16	17	4	264	Nucleoside-diphosphate-sugar epimerase	Cell wall/membrane/envelop biogenesis;M;Nucleoside-diphosphate-sugar epimerase
COG0451	cog	Ga0314525_11	2812612566	PROIMI A1	2008840	Accessory	OG0001508	16	17	4	264	Nucleoside-diphosphate-sugar epimerase	Cell wall/membrane/envelop biogenesis;M;Nucleoside-diphosphate-sugar epimerase
COG0451	cog	NZ_ACQU01000002	645560714	ATCC10988	380210	Accessory	OG0001508	16	17	4	264	Nucleoside-diphosphate-sugar epimerase	Cell wall/membrane/envelop biogenesis;M;Nucleoside-diphosphate-sugar epimerase
COG0451	cog	Ga0314523_11	2812616343	CU1	2024562	Accessory	OG0001508	16	17	4	264	Nucleoside-diphosphate-sugar epimerase	Cell wall/membrane/envelop biogenesis;M;Nucleoside-diphosphate-sugar epimerase
COG0451	cog	CP003709	2559159182	B-12526	2011869	Accessory	OG0001508	16	17	4	264	Nucleoside-diphosphate-sugar epimerase	Cell wall/membrane/envelop biogenesis;M;Nucleoside-diphosphate-sugar epimerase
COG0451	cog	Ga0314526_11	2812609700	francensis	1982238	Accessory	OG0001508	16	17	4	264	Nucleoside-diphosphate-sugar epimerase	Cell wall/membrane/envelop biogenesis;M;Nucleoside-diphosphate-sugar epimerase
COG0451	cog	Ga0199097_01	2834985001	B-1960	2045798	Accessory	OG0001508	16	17	1	317	Nucleoside-diphosphate-sugar epimerase	Cell wall/membrane/envelop biogenesis;M;Nucleoside-diphosphate-sugar epimerase
COG0451	cog	Ga0314520_101	2819485896	CP3	397686	Accessory	OG0001508	16	17	4	264	Nucleoside-diphosphate-sugar epimerase	Cell wall/membrane/envelop biogenesis;M;Nucleoside-diphosphate-sugar epimerase
COG0451	cog	ZCP4_Contig24.1	2545822912	CP4	1998637	Accessory	OG0001508	16	17	4	264	Nucleoside-diphosphate-sugar epimerase	Cell wall/membrane/envelop biogenesis;M;Nucleoside-diphosphate-sugar epimerase
COG0451	cog	Ga0314524_11	2812613627	CU1rif2	2015394	Accessory	OG0001508	16	17	4	264	Nucleoside-diphosphate-sugar epimerase	Cell wall/membrane/envelop biogenesis;M;Nucleoside-diphosphate-sugar epimerase
COG0451	cog	Ga0314518_11	2812638934	CP1	2045935	Accessory	OG0001508	16	17	4	264	Nucleoside-diphosphate-sugar epimerase	Cell wall/membrane/envelop biogenesis;M;Nucleoside-diphosphate-sugar epimerase
COG0451	cog	NC_015709	650970600	pomaceae	1989865	Accessory	OG0001508	16	17	6	263	Nucleoside-diphosphate-sugar epimerase	Cell wall/membrane/envelop biogenesis;M;Nucleoside-diphosphate-sugar epimerase
COG0454	cog	Ga0302528_03	2834886329	ZM4	33006	Accessory	OG0001760	5	17	2	76	N-acetyltransferase_ GNAT superfamily (includes histone acetyltransferase HPA2)	NA;KR;N-acetyltransferase_ GNAT superfamily (includes histone acetyltransferase HPA2)
COG0456	cog	Ga0314525_13	2812613257	PROIMI A1	28992	Accessory	OG0002036	2	17	1	135	Ribosomal protein S18 acetylase RimI and related acetyltransferases	Tranlsation;J;Ribosomal protein S18 acetylase RimI and related acetyltransferases
COG0456	cog	Ga0302528_01	2834885107	ZM4	2058755	Accessory	OG0001581	15	17	5	120	Ribosomal protein S18 acetylase RimI and related acetyltransferases	Tranlsation;J;Ribosomal protein S18 acetylase RimI and related acetyltransferases
COG0456	cog	Ga0199097_01	2834984417	B-1960	2045798	Accessory	OG0001581	15	17	12	141	Ribosomal protein S18 acetylase RimI and related acetyltransferases	Tranlsation;J;Ribosomal protein S18 acetylase RimI and related acetyltransferases
COG0456	cog	Ga0302528_01	2834884573	ZM4	2058755	Accessory	OG0001501	16	17	11	186	Ribosomal protein S18 acetylase RimI and related acetyltransferases	Tranlsation;J;Ribosomal protein S18 acetylase RimI and related acetyltransferases
COG0456	cog	Ga0199097_01	2834984954	B-1960	2045798	Accessory	OG0001501	16	17	45	221	Ribosomal protein S18 acetylase RimI and related acetyltransferases	Tranlsation;J;Ribosomal protein S18 acetylase RimI and related acetyltransferases
COG0463	cog	Ga0314518_11	2812638927	CP1	2045935	Accessory	OG0001766	6	17	11	310	Glycosyltransferase involved in cell wall bisynthesis	Cell wall/membrane/envelop biogenesis;M;Glycosyltransferase involved in cell wall bisynthesis
COG0463	cog	Ga0046430_14	2635565232	Z6	1961306	Accessory	OG0001766	6	17	11	310	Glycosyltransferase involved in cell wall bisynthesis	Cell wall/membrane/envelop biogenesis;M;Glycosyltransferase involved in cell wall bisynthesis
COG0463	cog	Ga0199097_01	2834984404	B-1960	2045798	Accessory	OG0001780	6	17	4	294	Glycosyltransferase involved in cell wall bisynthesis	Cell wall/membrane/envelop biogenesis;M;Glycosyltransferase involved in cell wall bisynthesis
COG0463	cog	Ga0314521_11	2812337464	B-23394	1961378	Accessory	OG0001766	6	17	11	310	Glycosyltransferase involved in cell wall bisynthesis	Cell wall/membrane/envelop biogenesis;M;Glycosyltransferase involved in cell wall bisynthesis
COG0463	cog	Ga0314519_11	2812408750	B-4492	1699179	Accessory	OG0001766	6	17	11	310	Glycosyltransferase involved in cell wall bisynthesis	Cell wall/membrane/envelop biogenesis;M;Glycosyltransferase involved in cell wall bisynthesis
COG0463	cog	Ga0314523_11	2812616350	CU1	2024562	Accessory	OG0001776	6	17	22	267	Glycosyltransferase involved in cell wall bisynthesis	Cell wall/membrane/envelop biogenesis;M;Glycosyltransferase involved in cell wall bisynthesis
COG0463	cog	Ga0314524_11	2812613634	CU1rif2	2015394	Accessory	OG0001776	6	17	22	267	Glycosyltransferase involved in cell wall bisynthesis	Cell wall/membrane/envelop biogenesis;M;Glycosyltransferase involved in cell wall bisynthesis
COG0463	cog	Ga0302528_01	2834884536	ZM4	2058755	Accessory	OG0001776	6	17	21	289	Glycosyltransferase involved in cell wall bisynthesis	Cell wall/membrane/envelop biogenesis;M;Glycosyltransferase involved in cell wall bisynthesis
COG0463	cog	NZ_ACQU01000002	645560707	ATCC10988	380210	Accessory	OG0001776	6	17	22	267	Glycosyltransferase involved in cell wall bisynthesis	Cell wall/membrane/envelop biogenesis;M;Glycosyltransferase involved in cell wall bisynthesis
COG0463	cog	NC_013355	646345885	NCIMB11163	2124771	Accessory	OG0001776	6	17	22	267	Glycosyltransferase involved in cell wall bisynthesis	Cell wall/membrane/envelop biogenesis;M;Glycosyltransferase involved in cell wall bisynthesis
COG0463	cog	Ga0314522_11	2812630988	uvs51	1729298	Accessory	OG0001776	6	17	22	267	Glycosyltransferase involved in cell wall bisynthesis	Cell wall/membrane/envelop biogenesis;M;Glycosyltransferase involved in cell wall bisynthesis
COG0463	cog	Ga0199097_01	2834984994	B-1960	2045798	Accessory	OG0001766	6	17	9	325	Glycosyltransferase involved in cell wall bisynthesis	Cell wall/membrane/envelop biogenesis;M;Glycosyltransferase involved in cell wall bisynthesis
COG0463	cog	Ga0314526_11	2812609706	francensis	1982238	Accessory	OG0001766	6	17	11	267	Glycosyltransferase involved in cell wall bisynthesis	Cell wall/membrane/envelop biogenesis;M;Glycosyltransferase involved in cell wall bisynthesis
COG0466	cog	Ga0314520_101	2819486137	CP3	397686	Accessory	OG0001494	16	17	2	781	ATP-dependent Lon protease_ bacterial type	Post-translational modification_ protein turnover_ chaperone functions;O;ATP-dependent Lon protease_ bacterial type
COG0466	cog	NC_013355	646345656	NCIMB11163	2124771	Accessory	OG0001494	16	17	2	781	ATP-dependent Lon protease_ bacterial type	Post-translational modification_ protein turnover_ chaperone functions;O;ATP-dependent Lon protease_ bacterial type
COG0466	cog	Ga0314521_11	2812337700	B-23394	1961378	Accessory	OG0001494	16	17	2	781	ATP-dependent Lon protease_ bacterial type	Post-translational modification_ protein turnover_ chaperone functions;O;ATP-dependent Lon protease_ bacterial type
COG0466	cog	Ga0314524_11	2812613434	CU1rif2	2015394	Accessory	OG0001494	16	17	2	781	ATP-dependent Lon protease_ bacterial type	Post-translational modification_ protein turnover_ chaperone functions;O;ATP-dependent Lon protease_ bacterial type
COG0466	cog	Ga0314522_11	2812630787	uvs51	1729298	Accessory	OG0001494	16	17	2	781	ATP-dependent Lon protease_ bacterial type	Post-translational modification_ protein turnover_ chaperone functions;O;ATP-dependent Lon protease_ bacterial type
COG0466	cog	NZ_ACQU01000001	645560216	ATCC10988	384559	Accessory	OG0001494	16	17	2	781	ATP-dependent Lon protease_ bacterial type	Post-translational modification_ protein turnover_ chaperone functions;O;ATP-dependent Lon protease_ bacterial type
COG0466	cog	Ga0314519_11	2812408520	B-4492	1699179	Accessory	OG0001494	16	17	2	781	ATP-dependent Lon protease_ bacterial type	Post-translational modification_ protein turnover_ chaperone functions;O;ATP-dependent Lon protease_ bacterial type
COG0466	cog	ZCP4_Contig24.1	2545822671	CP4	1998637	Accessory	OG0001494	16	17	2	781	ATP-dependent Lon protease_ bacterial type	Post-translational modification_ protein turnover_ chaperone functions;O;ATP-dependent Lon protease_ bacterial type
COG0466	cog	Ga0314525_11	2812612805	PROIMI A1	2008840	Accessory	OG0001494	16	17	2	781	ATP-dependent Lon protease_ bacterial type	Post-translational modification_ protein turnover_ chaperone functions;O;ATP-dependent Lon protease_ bacterial type
COG0466	cog	Ga0302528_01	2834884774	ZM4	2058755	Accessory	OG0001494	16	17	1	781	ATP-dependent Lon protease_ bacterial type	Post-translational modification_ protein turnover_ chaperone functions;O;ATP-dependent Lon protease_ bacterial type
COG0466	cog	Ga0046430_14	2635564996	Z6	1961306	Accessory	OG0001494	16	17	2	781	ATP-dependent Lon protease_ bacterial type	Post-translational modification_ protein turnover_ chaperone functions;O;ATP-dependent Lon protease_ bacterial type
COG0466	cog	NC_015709	651713003	pomaceae	1989865	Accessory	OG0001494	16	17	2	778	ATP-dependent Lon protease_ bacterial type	Post-translational modification_ protein turnover_ chaperone functions;O;ATP-dependent Lon protease_ bacterial type
COG0466	cog	Ga0314518_11	2812638694	CP1	2045935	Accessory	OG0001494	16	17	2	781	ATP-dependent Lon protease_ bacterial type	Post-translational modification_ protein turnover_ chaperone functions;O;ATP-dependent Lon protease_ bacterial type
COG0466	cog	Ga0314523_11	2812616148	CU1	2024562	Accessory	OG0001494	16	17	2	781	ATP-dependent Lon protease_ bacterial type	Post-translational modification_ protein turnover_ chaperone functions;O;ATP-dependent Lon protease_ bacterial type
COG0466	cog	Ga0199097_01	2834984757	B-1960	2045798	Accessory	OG0001494	16	17	1	781	ATP-dependent Lon protease_ bacterial type	Post-translational modification_ protein turnover_ chaperone functions;O;ATP-dependent Lon protease_ bacterial type
COG0466	cog	Ga0314526_11	2812609945	francensis	1982238	Accessory	OG0001494	16	17	2	780	ATP-dependent Lon protease_ bacterial type	Post-translational modification_ protein turnover_ chaperone functions;O;ATP-dependent Lon protease_ bacterial type
COG0477	cog	Ga0302528_01	2834886139	ZM4	2058755	Accessory	OG0001808	5	17	214	406	MFS family permease	NA;GEPR;MFS family permease
COG0477	cog	Ga0302528_01	2834885540	ZM4	2058755	Accessory	OG0001636	13	17	23	283	MFS family permease	NA;GEPR;MFS family permease
COG0477	cog	Ga0199097_01	2834983976	B-1960	2045798	Accessory	OG0001636	13	17	23	304	MFS family permease	NA;GEPR;MFS family permease
COG0477	cog	Ga0302528_01	2834885664	ZM4	2058755	Accessory	OG0001391	16	17	8	286	MFS family permease	NA;GEPR;MFS family permease
COG0477	cog	Ga0199097_01	2834985691	B-1960	2045798	Accessory	OG0001391	16	17	8	285	MFS family permease	NA;GEPR;MFS family permease
COG0486	cog	Ga0314524_11	2812614939	CU1rif2	2015394	Accessory	OG0001519	16	17	1	434	tRNA U34 5-carboxymethylaminomethyl modifying GTPase MnmE/TrmE	Tranlsation;J;tRNA U34 5-carboxymethylaminomethyl modifying GTPase MnmE/TrmE
COG0486	cog	Ga0046430_14	2635565336	Z6	1961306	Accessory	OG0001519	16	17	1	434	tRNA U34 5-carboxymethylaminomethyl modifying GTPase MnmE/TrmE	Tranlsation;J;tRNA U34 5-carboxymethylaminomethyl modifying GTPase MnmE/TrmE
COG0486	cog	ZCP4_Contig24.1	2545822999	CP4	1998637	Accessory	OG0001519	16	17	1	434	tRNA U34 5-carboxymethylaminomethyl modifying GTPase MnmE/TrmE	Tranlsation;J;tRNA U34 5-carboxymethylaminomethyl modifying GTPase MnmE/TrmE
COG0486	cog	CP003709	2559159268	B-12526	2011869	Accessory	OG0001519	16	17	1	434	tRNA U34 5-carboxymethylaminomethyl modifying GTPase MnmE/TrmE	Tranlsation;J;tRNA U34 5-carboxymethylaminomethyl modifying GTPase MnmE/TrmE
COG0486	cog	NC_013355	646345979	NCIMB11163	2124771	Accessory	OG0001519	16	17	1	434	tRNA U34 5-carboxymethylaminomethyl modifying GTPase MnmE/TrmE	Tranlsation;J;tRNA U34 5-carboxymethylaminomethyl modifying GTPase MnmE/TrmE
COG0486	cog	NZ_ACQU01000010	645561658	ATCC10988	54838	Accessory	OG0001519	16	17	1	434	tRNA U34 5-carboxymethylaminomethyl modifying GTPase MnmE/TrmE	Tranlsation;J;tRNA U34 5-carboxymethylaminomethyl modifying GTPase MnmE/TrmE
COG0486	cog	Ga0314526_11	2812609624	francensis	1982238	Accessory	OG0001519	16	17	1	434	tRNA U34 5-carboxymethylaminomethyl modifying GTPase MnmE/TrmE	Tranlsation;J;tRNA U34 5-carboxymethylaminomethyl modifying GTPase MnmE/TrmE
COG0486	cog	Ga0302528_01	2834886287	ZM4	2058755	Accessory	OG0001519	16	17	1	434	tRNA U34 5-carboxymethylaminomethyl modifying GTPase MnmE/TrmE	Tranlsation;J;tRNA U34 5-carboxymethylaminomethyl modifying GTPase MnmE/TrmE
COG0486	cog	Ga0314523_11	2812615849	CU1	2024562	Accessory	OG0001519	16	17	1	434	tRNA U34 5-carboxymethylaminomethyl modifying GTPase MnmE/TrmE	Tranlsation;J;tRNA U34 5-carboxymethylaminomethyl modifying GTPase MnmE/TrmE
COG0486	cog	Ga0314518_11	2812639033	CP1	2045935	Accessory	OG0001519	16	17	1	434	tRNA U34 5-carboxymethylaminomethyl modifying GTPase MnmE/TrmE	Tranlsation;J;tRNA U34 5-carboxymethylaminomethyl modifying GTPase MnmE/TrmE
COG0486	cog	Ga0199097_01	2834985103	B-1960	2045798	Accessory	OG0001519	16	17	1	434	tRNA U34 5-carboxymethylaminomethyl modifying GTPase MnmE/TrmE	Tranlsation;J;tRNA U34 5-carboxymethylaminomethyl modifying GTPase MnmE/TrmE
COG0486	cog	Ga0314521_11	2812337362	B-23394	1961378	Accessory	OG0001519	16	17	1	434	tRNA U34 5-carboxymethylaminomethyl modifying GTPase MnmE/TrmE	Tranlsation;J;tRNA U34 5-carboxymethylaminomethyl modifying GTPase MnmE/TrmE
COG0486	cog	NC_015709	650970412	pomaceae	1989865	Accessory	OG0001519	16	17	1	432	tRNA U34 5-carboxymethylaminomethyl modifying GTPase MnmE/TrmE	Tranlsation;J;tRNA U34 5-carboxymethylaminomethyl modifying GTPase MnmE/TrmE
COG0486	cog	Ga0314525_11	2812612478	PROIMI A1	2008840	Accessory	OG0001519	16	17	1	434	tRNA U34 5-carboxymethylaminomethyl modifying GTPase MnmE/TrmE	Tranlsation;J;tRNA U34 5-carboxymethylaminomethyl modifying GTPase MnmE/TrmE
COG0486	cog	Ga0314522_11	2812630487	uvs51	1729298	Accessory	OG0001519	16	17	1	434	tRNA U34 5-carboxymethylaminomethyl modifying GTPase MnmE/TrmE	Tranlsation;J;tRNA U34 5-carboxymethylaminomethyl modifying GTPase MnmE/TrmE
COG0486	cog	Ga0314519_11	2812408849	B-4492	1699179	Accessory	OG0001519	16	17	1	434	tRNA U34 5-carboxymethylaminomethyl modifying GTPase MnmE/TrmE	Tranlsation;J;tRNA U34 5-carboxymethylaminomethyl modifying GTPase MnmE/TrmE
COG0496	cog	ZCP4_Contig24.1	2545822107	CP4	1998637	Accessory	OG0001451	16	17	1	254	Broad specificity polyphosphatase and 5/3-nucleotidase SurE	Replication and repair;L;Broad specificity polyphosphatase and 5/3-nucleotidase SurE
COG0496	cog	Ga0302528_01	2834885343	ZM4	2058755	Accessory	OG0001451	16	17	1	254	Broad specificity polyphosphatase and 5/3-nucleotidase SurE	Replication and repair;L;Broad specificity polyphosphatase and 5/3-nucleotidase SurE
COG0496	cog	NC_015709	650969520	pomaceae	1989865	Accessory	OG0001451	16	17	1	254	Broad specificity polyphosphatase and 5/3-nucleotidase SurE	Replication and repair;L;Broad specificity polyphosphatase and 5/3-nucleotidase SurE
COG0496	cog	Ga0314525_11	2812611586	PROIMI A1	2008840	Accessory	OG0001451	16	17	1	254	Broad specificity polyphosphatase and 5/3-nucleotidase SurE	Replication and repair;L;Broad specificity polyphosphatase and 5/3-nucleotidase SurE
COG0496	cog	Ga0314523_11	2812616764	CU1	2024562	Accessory	OG0001451	16	17	1	254	Broad specificity polyphosphatase and 5/3-nucleotidase SurE	Replication and repair;L;Broad specificity polyphosphatase and 5/3-nucleotidase SurE
COG0496	cog	Ga0314518_11	2812638118	CP1	2045935	Accessory	OG0001451	16	17	1	254	Broad specificity polyphosphatase and 5/3-nucleotidase SurE	Replication and repair;L;Broad specificity polyphosphatase and 5/3-nucleotidase SurE
COG0496	cog	NC_013355	646345098	NCIMB11163	2124771	Accessory	OG0001451	16	17	1	254	Broad specificity polyphosphatase and 5/3-nucleotidase SurE	Replication and repair;L;Broad specificity polyphosphatase and 5/3-nucleotidase SurE
COG0496	cog	Ga0314519_11	2812409483	B-4492	1699179	Accessory	OG0001451	16	17	1	254	Broad specificity polyphosphatase and 5/3-nucleotidase SurE	Replication and repair;L;Broad specificity polyphosphatase and 5/3-nucleotidase SurE
COG0496	cog	Ga0199097_01	2834984172	B-1960	2045798	Accessory	OG0001451	16	17	1	254	Broad specificity polyphosphatase and 5/3-nucleotidase SurE	Replication and repair;L;Broad specificity polyphosphatase and 5/3-nucleotidase SurE
COG0496	cog	Ga0314524_11	2812614051	CU1rif2	2015394	Accessory	OG0001451	16	17	1	254	Broad specificity polyphosphatase and 5/3-nucleotidase SurE	Replication and repair;L;Broad specificity polyphosphatase and 5/3-nucleotidase SurE
COG0496	cog	Ga0314526_11	2812610494	francensis	1982238	Accessory	OG0001451	16	17	1	254	Broad specificity polyphosphatase and 5/3-nucleotidase SurE	Replication and repair;L;Broad specificity polyphosphatase and 5/3-nucleotidase SurE
COG0496	cog	Ga0046430_14	2635564425	Z6	1961306	Accessory	OG0001451	16	17	1	254	Broad specificity polyphosphatase and 5/3-nucleotidase SurE	Replication and repair;L;Broad specificity polyphosphatase and 5/3-nucleotidase SurE
COG0496	cog	Ga0314521_11	2812338275	B-23394	1961378	Accessory	OG0001451	16	17	1	254	Broad specificity polyphosphatase and 5/3-nucleotidase SurE	Replication and repair;L;Broad specificity polyphosphatase and 5/3-nucleotidase SurE
COG0496	cog	Ga0314522_11	2812631403	uvs51	1729298	Accessory	OG0001451	16	17	1	254	Broad specificity polyphosphatase and 5/3-nucleotidase SurE	Replication and repair;L;Broad specificity polyphosphatase and 5/3-nucleotidase SurE
COG0496	cog	NZ_ACQU01000004	645561100	ATCC10988	136596	Accessory	OG0001451	16	17	1	254	Broad specificity polyphosphatase and 5/3-nucleotidase SurE	Replication and repair;L;Broad specificity polyphosphatase and 5/3-nucleotidase SurE
COG0496	cog	CP003709	2559158385	B-12526	2011869	Accessory	OG0001451	16	17	1	254	Broad specificity polyphosphatase and 5/3-nucleotidase SurE	Replication and repair;L;Broad specificity polyphosphatase and 5/3-nucleotidase SurE
COG0517	cog	Ga0302528_01	2834885834	ZM4	2058755	Accessory	OG0001562	16	17	211	332	CBS domain	Signal Transduction;T;CBS domain
COG0517	cog	Ga0199097_01	2834985522	B-1960	2045798	Accessory	OG0001562	16	17	211	332	CBS domain	Signal Transduction;T;CBS domain
COG0518	cog	NC_013355	646346188	NCIMB11163	2124771	Accessory	OG0001662	12	17	1	197	GMP synthase - Glutamine amidotransferase domain	Nucleotide metabolism and transport;F;GMP synthase - Glutamine amidotransferase domain
COG0518	cog	Ga0314524_11	2812614831	CU1rif2	2015394	Accessory	OG0001662	12	17	1	197	GMP synthase - Glutamine amidotransferase domain	Nucleotide metabolism and transport;F;GMP synthase - Glutamine amidotransferase domain
COG0518	cog	NZ_ACQU01000014	645561820	ATCC10988	36028	Accessory	OG0001662	12	17	1	197	GMP synthase - Glutamine amidotransferase domain	Nucleotide metabolism and transport;F;GMP synthase - Glutamine amidotransferase domain
COG0518	cog	CP003709	2559159381	B-12526	2011869	Accessory	OG0001662	12	17	1	197	GMP synthase - Glutamine amidotransferase domain	Nucleotide metabolism and transport;F;GMP synthase - Glutamine amidotransferase domain
COG0518	cog	Ga0302528_01	2834886138	ZM4	2058755	Accessory	OG0001662	12	17	1	202	GMP synthase - Glutamine amidotransferase domain	Nucleotide metabolism and transport;F;GMP synthase - Glutamine amidotransferase domain
COG0518	cog	Ga0314518_11	2812639153	CP1	2045935	Accessory	OG0001662	12	17	1	197	GMP synthase - Glutamine amidotransferase domain	Nucleotide metabolism and transport;F;GMP synthase - Glutamine amidotransferase domain
COG0518	cog	Ga0314525_11	2812612364	PROIMI A1	2008840	Accessory	OG0001662	12	17	1	197	GMP synthase - Glutamine amidotransferase domain	Nucleotide metabolism and transport;F;GMP synthase - Glutamine amidotransferase domain
COG0518	cog	Ga0314522_12	2812632187	uvs51	284424	Accessory	OG0001662	12	17	1	197	GMP synthase - Glutamine amidotransferase domain	Nucleotide metabolism and transport;F;GMP synthase - Glutamine amidotransferase domain
COG0518	cog	Ga0314520_112	2819487284	CP3	45022	Accessory	OG0001662	12	17	1	197	GMP synthase - Glutamine amidotransferase domain	Nucleotide metabolism and transport;F;GMP synthase - Glutamine amidotransferase domain
COG0518	cog	ZCP4_Contig24.1	2545823102	CP4	1998637	Accessory	OG0001662	12	17	1	197	GMP synthase - Glutamine amidotransferase domain	Nucleotide metabolism and transport;F;GMP synthase - Glutamine amidotransferase domain
COG0518	cog	Ga0199097_01	2834985221	B-1960	2045798	Accessory	OG0001662	12	17	1	202	GMP synthase - Glutamine amidotransferase domain	Nucleotide metabolism and transport;F;GMP synthase - Glutamine amidotransferase domain
COG0518	cog	Ga0314523_11	2812615741	CU1	2024562	Accessory	OG0001662	12	17	1	197	GMP synthase - Glutamine amidotransferase domain	Nucleotide metabolism and transport;F;GMP synthase - Glutamine amidotransferase domain
COG0518	cog	Ga0302528_01	2834885600	ZM4	2058755	Accessory	OG0001417	16	17	12	207	GMP synthase - Glutamine amidotransferase domain	Nucleotide metabolism and transport;F;GMP synthase - Glutamine amidotransferase domain
COG0518	cog	Ga0199097_01	2834985750	B-1960	2045798	Accessory	OG0001417	16	17	12	207	GMP synthase - Glutamine amidotransferase domain	Nucleotide metabolism and transport;F;GMP synthase - Glutamine amidotransferase domain
COG0519	cog	Ga0314526_11	2812610749	francensis	1982238	Accessory	OG0001417	16	17	208	526	GMP synthase_ PP-ATPase domain/subunit	Nucleotide metabolism and transport;F;GMP synthase_ PP-ATPase domain/subunit
COG0519	cog	ZCP4_Contig24.1	2545821848	CP4	1998637	Accessory	OG0001417	16	17	208	526	GMP synthase_ PP-ATPase domain/subunit	Nucleotide metabolism and transport;F;GMP synthase_ PP-ATPase domain/subunit
COG0519	cog	Ga0302528_01	2834885600	ZM4	2058755	Accessory	OG0001417	16	17	208	526	GMP synthase_ PP-ATPase domain/subunit	Nucleotide metabolism and transport;F;GMP synthase_ PP-ATPase domain/subunit
COG0519	cog	NC_013355	646344845	NCIMB11163	2124771	Accessory	OG0001417	16	17	208	526	GMP synthase_ PP-ATPase domain/subunit	Nucleotide metabolism and transport;F;GMP synthase_ PP-ATPase domain/subunit
COG0519	cog	Ga0314525_11	2812611839	PROIMI A1	2008840	Accessory	OG0001417	16	17	208	526	GMP synthase_ PP-ATPase domain/subunit	Nucleotide metabolism and transport;F;GMP synthase_ PP-ATPase domain/subunit
COG0519	cog	Ga0314523_11	2812615210	CU1	2024562	Accessory	OG0001417	16	17	208	526	GMP synthase_ PP-ATPase domain/subunit	Nucleotide metabolism and transport;F;GMP synthase_ PP-ATPase domain/subunit
COG0519	cog	Ga0314522_11	2812631661	uvs51	1729298	Accessory	OG0001417	16	17	208	526	GMP synthase_ PP-ATPase domain/subunit	Nucleotide metabolism and transport;F;GMP synthase_ PP-ATPase domain/subunit
COG0519	cog	CP003709	2559158128	B-12526	2011869	Accessory	OG0001417	16	17	208	526	GMP synthase_ PP-ATPase domain/subunit	Nucleotide metabolism and transport;F;GMP synthase_ PP-ATPase domain/subunit
COG0519	cog	Ga0199097_01	2834985750	B-1960	2045798	Accessory	OG0001417	16	17	208	526	GMP synthase_ PP-ATPase domain/subunit	Nucleotide metabolism and transport;F;GMP synthase_ PP-ATPase domain/subunit
COG0519	cog	Ga0314521_11	2812338530	B-23394	1961378	Accessory	OG0001417	16	17	208	526	GMP synthase_ PP-ATPase domain/subunit	Nucleotide metabolism and transport;F;GMP synthase_ PP-ATPase domain/subunit
COG0519	cog	Ga0046430_14	2635564167	Z6	1961306	Accessory	OG0001417	16	17	208	526	GMP synthase_ PP-ATPase domain/subunit	Nucleotide metabolism and transport;F;GMP synthase_ PP-ATPase domain/subunit
COG0519	cog	NC_015709	650969276	pomaceae	1989865	Accessory	OG0001417	16	17	208	526	GMP synthase_ PP-ATPase domain/subunit	Nucleotide metabolism and transport;F;GMP synthase_ PP-ATPase domain/subunit
COG0519	cog	Ga0314524_11	2812614307	CU1rif2	2015394	Accessory	OG0001417	16	17	208	526	GMP synthase_ PP-ATPase domain/subunit	Nucleotide metabolism and transport;F;GMP synthase_ PP-ATPase domain/subunit
COG0519	cog	Ga0314518_11	2812637866	CP1	2045935	Accessory	OG0001417	16	17	208	526	GMP synthase_ PP-ATPase domain/subunit	Nucleotide metabolism and transport;F;GMP synthase_ PP-ATPase domain/subunit
COG0519	cog	Ga0314519_11	2812409228	B-4492	1699179	Accessory	OG0001417	16	17	208	526	GMP synthase_ PP-ATPase domain/subunit	Nucleotide metabolism and transport;F;GMP synthase_ PP-ATPase domain/subunit
COG0524	cog	ZCP4_Contig22.3	2545823599	CP4	33915	Accessory	OG0001991	2	17	3	295	Sugar or nucleoside kinase_ ribokinase family	Carbohydrate metabolism and transport;G;Sugar or nucleoside kinase_ ribokinase family
COG0524	cog	CP003710	2559158047	B-12526	33915	Accessory	OG0001991	2	17	3	295	Sugar or nucleoside kinase_ ribokinase family	Carbohydrate metabolism and transport;G;Sugar or nucleoside kinase_ ribokinase family
COG0529	cog	ZCP4_Contig23.6	2545823692	CP4	30440	Accessory	OG0001794	5	17	3	164	Adenylylsulfate kinase or related kinase	Inorganic ion transport and metabolism;P;Adenylylsulfate kinase or related kinase
COG0535	cog	Ga0046430_14	2635565472	Z6	1961306	Accessory	OG0001531	16	17	13	280	Radical SAM superfamily enzyme_ MoaA/NifB/PqqE/SkfB family	General Functional Prediction only;R;Radical SAM superfamily enzyme_ MoaA/NifB/PqqE/SkfB family
COG0535	cog	Ga0314526_11	2812611238	francensis	1982238	Accessory	OG0001531	16	17	53	320	Radical SAM superfamily enzyme_ MoaA/NifB/PqqE/SkfB family	General Functional Prediction only;R;Radical SAM superfamily enzyme_ MoaA/NifB/PqqE/SkfB family
COG0535	cog	Ga0314524_11	2812614796	CU1rif2	2015394	Accessory	OG0001531	16	17	52	319	Radical SAM superfamily enzyme_ MoaA/NifB/PqqE/SkfB family	General Functional Prediction only;R;Radical SAM superfamily enzyme_ MoaA/NifB/PqqE/SkfB family
COG0535	cog	Ga0199097_01	2834985257	B-1960	2045798	Accessory	OG0001531	16	17	44	446	Radical SAM superfamily enzyme_ MoaA/NifB/PqqE/SkfB family	General Functional Prediction only;R;Radical SAM superfamily enzyme_ MoaA/NifB/PqqE/SkfB family
COG0535	cog	Ga0314522_12	2812632152	uvs51	284424	Accessory	OG0001531	16	17	52	319	Radical SAM superfamily enzyme_ MoaA/NifB/PqqE/SkfB family	General Functional Prediction only;R;Radical SAM superfamily enzyme_ MoaA/NifB/PqqE/SkfB family
COG0535	cog	Ga0314518_11	2812639188	CP1	2045935	Accessory	OG0001531	16	17	52	319	Radical SAM superfamily enzyme_ MoaA/NifB/PqqE/SkfB family	General Functional Prediction only;R;Radical SAM superfamily enzyme_ MoaA/NifB/PqqE/SkfB family
COG0535	cog	Ga0314521_11	2812339019	B-23394	1961378	Accessory	OG0001531	16	17	13	280	Radical SAM superfamily enzyme_ MoaA/NifB/PqqE/SkfB family	General Functional Prediction only;R;Radical SAM superfamily enzyme_ MoaA/NifB/PqqE/SkfB family
COG0535	cog	Ga0302528_01	2834886102	ZM4	2058755	Accessory	OG0001531	16	17	44	446	Radical SAM superfamily enzyme_ MoaA/NifB/PqqE/SkfB family	General Functional Prediction only;R;Radical SAM superfamily enzyme_ MoaA/NifB/PqqE/SkfB family
COG0535	cog	Ga0314525_11	2812612329	PROIMI A1	2008840	Accessory	OG0001531	16	17	52	319	Radical SAM superfamily enzyme_ MoaA/NifB/PqqE/SkfB family	General Functional Prediction only;R;Radical SAM superfamily enzyme_ MoaA/NifB/PqqE/SkfB family
COG0535	cog	Ga0314519_12	2812409586	B-4492	276124	Accessory	OG0001531	16	17	13	280	Radical SAM superfamily enzyme_ MoaA/NifB/PqqE/SkfB family	General Functional Prediction only;R;Radical SAM superfamily enzyme_ MoaA/NifB/PqqE/SkfB family
COG0535	cog	Ga0314523_11	2812615706	CU1	2024562	Accessory	OG0001531	16	17	52	319	Radical SAM superfamily enzyme_ MoaA/NifB/PqqE/SkfB family	General Functional Prediction only;R;Radical SAM superfamily enzyme_ MoaA/NifB/PqqE/SkfB family
COG0562	cog	Ga0314518_11	2812638348	CP1	2045935	Accessory	OG0001778	6	17	2	364	UDP-galactopyranose mutase	Cell wall/membrane/envelop biogenesis;M;UDP-galactopyranose mutase
COG0562	cog	NZ_ACQU01000002	645560529	ATCC10988	380210	Accessory	OG0001778	6	17	2	364	UDP-galactopyranose mutase	Cell wall/membrane/envelop biogenesis;M;UDP-galactopyranose mutase
COG0562	cog	Ga0199097_01	2834984406	B-1960	2045798	Accessory	OG0001778	6	17	1	368	UDP-galactopyranose mutase	Cell wall/membrane/envelop biogenesis;M;UDP-galactopyranose mutase
COG0562	cog	Ga0314522_11	2812631169	uvs51	1729298	Accessory	OG0001778	6	17	2	364	UDP-galactopyranose mutase	Cell wall/membrane/envelop biogenesis;M;UDP-galactopyranose mutase
COG0562	cog	Ga0314523_11	2812616531	CU1	2024562	Accessory	OG0001778	6	17	2	364	UDP-galactopyranose mutase	Cell wall/membrane/envelop biogenesis;M;UDP-galactopyranose mutase
COG0562	cog	Ga0314524_11	2812613816	CU1rif2	2015394	Accessory	OG0001778	6	17	2	364	UDP-galactopyranose mutase	Cell wall/membrane/envelop biogenesis;M;UDP-galactopyranose mutase
COG0583	cog	NC_013355	646346103	NCIMB11163	2124771	Accessory	OG0001859	4	17	5	293	DNA-binding transcriptional regulator_ LysR family	Transcription;K;DNA-binding transcriptional regulator_ LysR family
COG0583	cog	Ga0302528_03	2834886342	ZM4	33006	Accessory	OG0001859	4	17	5	297	DNA-binding transcriptional regulator_ LysR family	Transcription;K;DNA-binding transcriptional regulator_ LysR family
COG0583	cog	Ga0199097_01	2834985209	B-1960	2045798	Accessory	OG0001859	4	17	4	297	DNA-binding transcriptional regulator_ LysR family	Transcription;K;DNA-binding transcriptional regulator_ LysR family
COG0583	cog	Ga0314518_11	2812639140	CP1	2045935	Accessory	OG0001859	4	17	5	293	DNA-binding transcriptional regulator_ LysR family	Transcription;K;DNA-binding transcriptional regulator_ LysR family
COG0583	cog	NC_015709	650970266	pomaceae	1989865	Accessory	OG0001727	6	17	4	298	DNA-binding transcriptional regulator_ LysR family	Transcription;K;DNA-binding transcriptional regulator_ LysR family
COG0583	cog	CP003709	2559159165	B-12526	2011869	Accessory	OG0001727	6	17	3	295	DNA-binding transcriptional regulator_ LysR family	Transcription;K;DNA-binding transcriptional regulator_ LysR family
COG0583	cog	Ga0314518_14	2812639666	CP1	6547	Accessory	OG0001727	6	17	10	304	DNA-binding transcriptional regulator_ LysR family	Transcription;K;DNA-binding transcriptional regulator_ LysR family
COG0583	cog	Ga0314518_11	2812639151	CP1	2045935	Accessory	OG0001773	6	17	6	295	DNA-binding transcriptional regulator_ LysR family	Transcription;K;DNA-binding transcriptional regulator_ LysR family
COG0583	cog	Ga0314520_101	2819485913	CP3	397686	Accessory	OG0001727	6	17	3	295	DNA-binding transcriptional regulator_ LysR family	Transcription;K;DNA-binding transcriptional regulator_ LysR family
COG0583	cog	Ga0302528_01	2834886140	ZM4	2058755	Accessory	OG0001773	6	17	5	296	DNA-binding transcriptional regulator_ LysR family	Transcription;K;DNA-binding transcriptional regulator_ LysR family
COG0583	cog	Ga0314525_11	2812612366	PROIMI A1	2008840	Accessory	OG0001773	6	17	6	295	DNA-binding transcriptional regulator_ LysR family	Transcription;K;DNA-binding transcriptional regulator_ LysR family
COG0583	cog	NC_015709	650970759	pomaceae	1989865	Accessory	OG0001727	6	17	5	298	DNA-binding transcriptional regulator_ LysR family	Transcription;K;DNA-binding transcriptional regulator_ LysR family
COG0583	cog	ZCP4_Contig24.1	2545822895	CP4	1998637	Accessory	OG0001727	6	17	3	295	DNA-binding transcriptional regulator_ LysR family	Transcription;K;DNA-binding transcriptional regulator_ LysR family
COG0583	cog	NC_015709	650970512	pomaceae	1989865	Accessory	OG0001773	6	17	6	304	DNA-binding transcriptional regulator_ LysR family	Transcription;K;DNA-binding transcriptional regulator_ LysR family
COG0583	cog	NC_013355	646346187	NCIMB11163	2124771	Accessory	OG0001773	6	17	6	295	DNA-binding transcriptional regulator_ LysR family	Transcription;K;DNA-binding transcriptional regulator_ LysR family
COG0583	cog	NC_013355	646346094	NCIMB11163	2124771	Accessory	OG0001727	6	17	3	298	DNA-binding transcriptional regulator_ LysR family	Transcription;K;DNA-binding transcriptional regulator_ LysR family
COG0583	cog	Ga0199097_01	2834985219	B-1960	2045798	Accessory	OG0001773	6	17	5	296	DNA-binding transcriptional regulator_ LysR family	Transcription;K;DNA-binding transcriptional regulator_ LysR family
COG0583	cog	Ga0046430_14	2635565287	Z6	1961306	Accessory	OG0001686	10	17	1	289	DNA-binding transcriptional regulator_ LysR family	Transcription;K;DNA-binding transcriptional regulator_ LysR family
COG0583	cog	ZCP4_Contig24.1	2545822950	CP4	1998637	Accessory	OG0001686	10	17	1	289	DNA-binding transcriptional regulator_ LysR family	Transcription;K;DNA-binding transcriptional regulator_ LysR family
COG0583	cog	CP003709	2559159220	B-12526	2011869	Accessory	OG0001686	10	17	1	289	DNA-binding transcriptional regulator_ LysR family	Transcription;K;DNA-binding transcriptional regulator_ LysR family
COG0583	cog	Ga0314526_11	2812609664	francensis	1982238	Accessory	OG0001686	10	17	1	293	DNA-binding transcriptional regulator_ LysR family	Transcription;K;DNA-binding transcriptional regulator_ LysR family
COG0583	cog	Ga0314518_11	2812638985	CP1	2045935	Accessory	OG0001686	10	17	1	289	DNA-binding transcriptional regulator_ LysR family	Transcription;K;DNA-binding transcriptional regulator_ LysR family
COG0583	cog	Ga0314525_11	2812612527	PROIMI A1	2008840	Accessory	OG0001686	10	17	1	289	DNA-binding transcriptional regulator_ LysR family	Transcription;K;DNA-binding transcriptional regulator_ LysR family
COG0583	cog	Ga0314519_11	2812408803	B-4492	1699179	Accessory	OG0001686	10	17	1	289	DNA-binding transcriptional regulator_ LysR family	Transcription;K;DNA-binding transcriptional regulator_ LysR family
COG0583	cog	Ga0199097_01	2834985053	B-1960	2045798	Accessory	OG0001686	10	17	1	293	DNA-binding transcriptional regulator_ LysR family	Transcription;K;DNA-binding transcriptional regulator_ LysR family
COG0583	cog	Ga0314521_11	2812337409	B-23394	1961378	Accessory	OG0001686	10	17	1	289	DNA-binding transcriptional regulator_ LysR family	Transcription;K;DNA-binding transcriptional regulator_ LysR family
COG0583	cog	Ga0302528_01	2834884488	ZM4	2058755	Accessory	OG0001686	10	17	1	293	DNA-binding transcriptional regulator_ LysR family	Transcription;K;DNA-binding transcriptional regulator_ LysR family
COG0583	cog	ZCP4_Contig24.1	2545823011	CP4	1998637	Accessory	OG0001658	12	17	2	287	DNA-binding transcriptional regulator_ LysR family	Transcription;K;DNA-binding transcriptional regulator_ LysR family
COG0583	cog	Ga0199097_01	2834985114	B-1960	2045798	Accessory	OG0001658	12	17	2	288	DNA-binding transcriptional regulator_ LysR family	Transcription;K;DNA-binding transcriptional regulator_ LysR family
COG0583	cog	Ga0314525_11	2812612466	PROIMI A1	2008840	Accessory	OG0001658	12	17	2	287	DNA-binding transcriptional regulator_ LysR family	Transcription;K;DNA-binding transcriptional regulator_ LysR family
COG0583	cog	Ga0302528_01	2834886275	ZM4	2058755	Accessory	OG0001658	12	17	2	288	DNA-binding transcriptional regulator_ LysR family	Transcription;K;DNA-binding transcriptional regulator_ LysR family
COG0583	cog	Ga0314520_116	2819487444	CP3	33703	Accessory	OG0001667	12	17	7	296	DNA-binding transcriptional regulator_ LysR family	Transcription;K;DNA-binding transcriptional regulator_ LysR family
COG0583	cog	Ga0314523_11	2812615476	CU1	2024562	Accessory	OG0001667	12	17	7	296	DNA-binding transcriptional regulator_ LysR family	Transcription;K;DNA-binding transcriptional regulator_ LysR family
COG0583	cog	NZ_ACQU01000010	645561670	ATCC10988	54838	Accessory	OG0001658	12	17	2	287	DNA-binding transcriptional regulator_ LysR family	Transcription;K;DNA-binding transcriptional regulator_ LysR family
COG0583	cog	CP003709	2559159279	B-12526	2011869	Accessory	OG0001658	12	17	2	287	DNA-binding transcriptional regulator_ LysR family	Transcription;K;DNA-binding transcriptional regulator_ LysR family
COG0583	cog	Ga0314525_11	2812612104	PROIMI A1	2008840	Accessory	OG0001667	12	17	7	296	DNA-binding transcriptional regulator_ LysR family	Transcription;K;DNA-binding transcriptional regulator_ LysR family
COG0583	cog	Ga0314520_107	2819487044	CP3	95678	Accessory	OG0001658	12	17	2	287	DNA-binding transcriptional regulator_ LysR family	Transcription;K;DNA-binding transcriptional regulator_ LysR family
COG0583	cog	Ga0199097_01	2834985487	B-1960	2045798	Accessory	OG0001667	12	17	4	299	DNA-binding transcriptional regulator_ LysR family	Transcription;K;DNA-binding transcriptional regulator_ LysR family
COG0583	cog	Ga0314524_11	2812614565	CU1rif2	2015394	Accessory	OG0001667	12	17	7	296	DNA-binding transcriptional regulator_ LysR family	Transcription;K;DNA-binding transcriptional regulator_ LysR family
COG0583	cog	Ga0314523_11	2812615837	CU1	2024562	Accessory	OG0001658	12	17	2	287	DNA-binding transcriptional regulator_ LysR family	Transcription;K;DNA-binding transcriptional regulator_ LysR family
COG0583	cog	NC_013355	646345990	NCIMB11163	2124771	Accessory	OG0001658	12	17	2	287	DNA-binding transcriptional regulator_ LysR family	Transcription;K;DNA-binding transcriptional regulator_ LysR family
COG0583	cog	CP003709	2559159639	B-12526	2011869	Accessory	OG0001667	12	17	7	296	DNA-binding transcriptional regulator_ LysR family	Transcription;K;DNA-binding transcriptional regulator_ LysR family
COG0583	cog	Ga0314518_11	2812639411	CP1	2045935	Accessory	OG0001667	12	17	7	296	DNA-binding transcriptional regulator_ LysR family	Transcription;K;DNA-binding transcriptional regulator_ LysR family
COG0583	cog	Ga0314522_11	2812631923	uvs51	1729298	Accessory	OG0001667	12	17	5	294	DNA-binding transcriptional regulator_ LysR family	Transcription;K;DNA-binding transcriptional regulator_ LysR family
COG0583	cog	Ga0302528_01	2834885875	ZM4	2058755	Accessory	OG0001667	12	17	4	299	DNA-binding transcriptional regulator_ LysR family	Transcription;K;DNA-binding transcriptional regulator_ LysR family
COG0583	cog	NC_013355	646346445	NCIMB11163	2124771	Accessory	OG0001667	12	17	7	296	DNA-binding transcriptional regulator_ LysR family	Transcription;K;DNA-binding transcriptional regulator_ LysR family
COG0583	cog	NZ_ACQU01000012	645561751	ATCC10988	46794	Accessory	OG0001667	12	17	7	296	DNA-binding transcriptional regulator_ LysR family	Transcription;K;DNA-binding transcriptional regulator_ LysR family
COG0583	cog	Ga0314524_11	2812614927	CU1rif2	2015394	Accessory	OG0001658	12	17	2	287	DNA-binding transcriptional regulator_ LysR family	Transcription;K;DNA-binding transcriptional regulator_ LysR family
COG0583	cog	ZCP4_Contig24.1	2545823361	CP4	1998637	Accessory	OG0001667	12	17	7	296	DNA-binding transcriptional regulator_ LysR family	Transcription;K;DNA-binding transcriptional regulator_ LysR family
COG0583	cog	Ga0314518_11	2812639044	CP1	2045935	Accessory	OG0001658	12	17	2	287	DNA-binding transcriptional regulator_ LysR family	Transcription;K;DNA-binding transcriptional regulator_ LysR family
COG0583	cog	Ga0314522_11	2812630475	uvs51	1729298	Accessory	OG0001658	12	17	2	287	DNA-binding transcriptional regulator_ LysR family	Transcription;K;DNA-binding transcriptional regulator_ LysR family
COG0583	cog	NZ_ACQU01000003	645560999	ATCC10988	293545	Accessory	OG0001393	16	17	4	300	DNA-binding transcriptional regulator_ LysR family	Transcription;K;DNA-binding transcriptional regulator_ LysR family
COG0583	cog	Ga0199097_01	2834983967	B-1960	2045798	Accessory	OG0001429	16	17	23	319	DNA-binding transcriptional regulator_ LysR family	Transcription;K;DNA-binding transcriptional regulator_ LysR family
COG0583	cog	Ga0314520_109	2819487148	CP3	69132	Accessory	OG0001393	16	17	4	300	DNA-binding transcriptional regulator_ LysR family	Transcription;K;DNA-binding transcriptional regulator_ LysR family
COG0583	cog	NC_013355	646344900	NCIMB11163	2124771	Accessory	OG0001429	16	17	13	305	DNA-binding transcriptional regulator_ LysR family	Transcription;K;DNA-binding transcriptional regulator_ LysR family
COG0583	cog	NZ_ACQU01000006	645561361	ATCC10988	113352	Accessory	OG0001429	16	17	13	305	DNA-binding transcriptional regulator_ LysR family	Transcription;K;DNA-binding transcriptional regulator_ LysR family
COG0583	cog	Ga0314525_11	2812611788	PROIMI A1	2008840	Accessory	OG0001429	16	17	13	305	DNA-binding transcriptional regulator_ LysR family	Transcription;K;DNA-binding transcriptional regulator_ LysR family
COG0583	cog	ZCP4_Contig24.1	2545821794	CP4	1998637	Accessory	OG0001393	16	17	4	300	DNA-binding transcriptional regulator_ LysR family	Transcription;K;DNA-binding transcriptional regulator_ LysR family
COG0583	cog	Ga0199097_01	2834985694	B-1960	2045798	Accessory	OG0001393	16	17	4	300	DNA-binding transcriptional regulator_ LysR family	Transcription;K;DNA-binding transcriptional regulator_ LysR family
COG0583	cog	Ga0314519_11	2812409280	B-4492	1699179	Accessory	OG0001429	16	17	13	305	DNA-binding transcriptional regulator_ LysR family	Transcription;K;DNA-binding transcriptional regulator_ LysR family
COG0583	cog	Ga0314521_11	2812338479	B-23394	1961378	Accessory	OG0001429	16	17	13	305	DNA-binding transcriptional regulator_ LysR family	Transcription;K;DNA-binding transcriptional regulator_ LysR family
COG0583	cog	Ga0314522_11	2812631714	uvs51	1729298	Accessory	OG0001393	16	17	4	300	DNA-binding transcriptional regulator_ LysR family	Transcription;K;DNA-binding transcriptional regulator_ LysR family
COG0583	cog	Ga0314520_110	2819487214	CP3	49328	Accessory	OG0001429	16	17	13	305	DNA-binding transcriptional regulator_ LysR family	Transcription;K;DNA-binding transcriptional regulator_ LysR family
COG0583	cog	Ga0046430_14	2635564108	Z6	1961306	Accessory	OG0001393	16	17	4	300	DNA-binding transcriptional regulator_ LysR family	Transcription;K;DNA-binding transcriptional regulator_ LysR family
COG0583	cog	Ga0314518_11	2812639620	CP1	2045935	Accessory	OG0001393	16	17	4	300	DNA-binding transcriptional regulator_ LysR family	Transcription;K;DNA-binding transcriptional regulator_ LysR family
COG0583	cog	Ga0046430_14	2635564219	Z6	1961306	Accessory	OG0001429	16	17	13	305	DNA-binding transcriptional regulator_ LysR family	Transcription;K;DNA-binding transcriptional regulator_ LysR family
COG0583	cog	Ga0314523_11	2812616968	CU1	2024562	Accessory	OG0001429	16	17	13	305	DNA-binding transcriptional regulator_ LysR family	Transcription;K;DNA-binding transcriptional regulator_ LysR family
COG0583	cog	CP003709	2559158184	B-12526	2011869	Accessory	OG0001429	16	17	13	305	DNA-binding transcriptional regulator_ LysR family	Transcription;K;DNA-binding transcriptional regulator_ LysR family
COG0583	cog	Ga0314524_11	2812614256	CU1rif2	2015394	Accessory	OG0001429	16	17	13	305	DNA-binding transcriptional regulator_ LysR family	Transcription;K;DNA-binding transcriptional regulator_ LysR family
COG0583	cog	NC_013355	646344789	NCIMB11163	2124771	Accessory	OG0001393	16	17	4	300	DNA-binding transcriptional regulator_ LysR family	Transcription;K;DNA-binding transcriptional regulator_ LysR family
COG0583	cog	Ga0314522_11	2812631608	uvs51	1729298	Accessory	OG0001429	16	17	13	305	DNA-binding transcriptional regulator_ LysR family	Transcription;K;DNA-binding transcriptional regulator_ LysR family
COG0583	cog	Ga0314526_11	2812610805	francensis	1982238	Accessory	OG0001393	16	17	4	300	DNA-binding transcriptional regulator_ LysR family	Transcription;K;DNA-binding transcriptional regulator_ LysR family
COG0583	cog	Ga0314521_11	2812338590	B-23394	1961378	Accessory	OG0001393	16	17	4	300	DNA-binding transcriptional regulator_ LysR family	Transcription;K;DNA-binding transcriptional regulator_ LysR family
COG0583	cog	Ga0314526_11	2812610696	francensis	1982238	Accessory	OG0001429	16	17	21	313	DNA-binding transcriptional regulator_ LysR family	Transcription;K;DNA-binding transcriptional regulator_ LysR family
COG0583	cog	Ga0302528_01	2834885661	ZM4	2058755	Accessory	OG0001393	16	17	4	300	DNA-binding transcriptional regulator_ LysR family	Transcription;K;DNA-binding transcriptional regulator_ LysR family
COG0583	cog	Ga0314518_11	2812637918	CP1	2045935	Accessory	OG0001429	16	17	13	305	DNA-binding transcriptional regulator_ LysR family	Transcription;K;DNA-binding transcriptional regulator_ LysR family
COG0583	cog	Ga0314525_11	2812611900	PROIMI A1	2008840	Accessory	OG0001393	16	17	4	300	DNA-binding transcriptional regulator_ LysR family	Transcription;K;DNA-binding transcriptional regulator_ LysR family
COG0583	cog	Ga0314519_11	2812409168	B-4492	1699179	Accessory	OG0001393	16	17	4	300	DNA-binding transcriptional regulator_ LysR family	Transcription;K;DNA-binding transcriptional regulator_ LysR family
COG0583	cog	Ga0302528_01	2834885549	ZM4	2058755	Accessory	OG0001429	16	17	13	309	DNA-binding transcriptional regulator_ LysR family	Transcription;K;DNA-binding transcriptional regulator_ LysR family
COG0583	cog	ZCP4_Contig24.1	2545821904	CP4	1998637	Accessory	OG0001429	16	17	13	305	DNA-binding transcriptional regulator_ LysR family	Transcription;K;DNA-binding transcriptional regulator_ LysR family
COG0583	cog	Ga0314523_11	2812615270	CU1	2024562	Accessory	OG0001393	16	17	4	300	DNA-binding transcriptional regulator_ LysR family	Transcription;K;DNA-binding transcriptional regulator_ LysR family
COG0583	cog	CP003709	2559158074	B-12526	2011869	Accessory	OG0001393	16	17	4	300	DNA-binding transcriptional regulator_ LysR family	Transcription;K;DNA-binding transcriptional regulator_ LysR family
COG0583	cog	Ga0314524_11	2812614357	CU1rif2	2015394	Accessory	OG0001393	16	17	4	300	DNA-binding transcriptional regulator_ LysR family	Transcription;K;DNA-binding transcriptional regulator_ LysR family
COG0587	cog	Ga0199097_01	2834985518	B-1960	2045798	Accessory	OG0001558	16	17	4	1154	DNA polymerase III_ alpha subunit	Replication and repair;L;DNA polymerase III_ alpha subunit
COG0587	cog	Ga0314523_11	2812615443	CU1	2024562	Accessory	OG0001558	16	17	5	1143	DNA polymerase III_ alpha subunit	Replication and repair;L;DNA polymerase III_ alpha subunit
COG0587	cog	Ga0314522_11	2812631889	uvs51	1729298	Accessory	OG0001558	16	17	5	1143	DNA polymerase III_ alpha subunit	Replication and repair;L;DNA polymerase III_ alpha subunit
COG0587	cog	NZ_ACQU01000003	645560825	ATCC10988	293545	Accessory	OG0001558	16	17	5	1143	DNA polymerase III_ alpha subunit	Replication and repair;L;DNA polymerase III_ alpha subunit
COG0587	cog	NC_015709	650970827	pomaceae	1989865	Accessory	OG0001558	16	17	5	1106	DNA polymerase III_ alpha subunit	Replication and repair;L;DNA polymerase III_ alpha subunit
COG0587	cog	ZCP4_Contig24.1	2545823392	CP4	1998637	Accessory	OG0001558	16	17	5	1143	DNA polymerase III_ alpha subunit	Replication and repair;L;DNA polymerase III_ alpha subunit
COG0587	cog	Ga0302528_01	2834885843	ZM4	2058755	Accessory	OG0001558	16	17	4	1150	DNA polymerase III_ alpha subunit	Replication and repair;L;DNA polymerase III_ alpha subunit
COG0587	cog	CP003709	2559159670	B-12526	2011869	Accessory	OG0001558	16	17	5	1143	DNA polymerase III_ alpha subunit	Replication and repair;L;DNA polymerase III_ alpha subunit
COG0587	cog	Ga0314521_11	2812338769	B-23394	1961378	Accessory	OG0001558	16	17	5	1143	DNA polymerase III_ alpha subunit	Replication and repair;L;DNA polymerase III_ alpha subunit
COG0587	cog	Ga0314526_11	2812610990	francensis	1982238	Accessory	OG0001558	16	17	5	1091	DNA polymerase III_ alpha subunit	Replication and repair;L;DNA polymerase III_ alpha subunit
COG0587	cog	Ga0314518_11	2812639442	CP1	2045935	Accessory	OG0001558	16	17	5	1143	DNA polymerase III_ alpha subunit	Replication and repair;L;DNA polymerase III_ alpha subunit
COG0587	cog	Ga0046430_14	2635565725	Z6	1961306	Accessory	OG0001558	16	17	5	1143	DNA polymerase III_ alpha subunit	Replication and repair;L;DNA polymerase III_ alpha subunit
COG0587	cog	Ga0314525_11	2812612073	PROIMI A1	2008840	Accessory	OG0001558	16	17	5	1143	DNA polymerase III_ alpha subunit	Replication and repair;L;DNA polymerase III_ alpha subunit
COG0587	cog	Ga0314519_11	2812408990	B-4492	1699179	Accessory	OG0001558	16	17	5	1143	DNA polymerase III_ alpha subunit	Replication and repair;L;DNA polymerase III_ alpha subunit
COG0587	cog	Ga0314524_11	2812614531	CU1rif2	2015394	Accessory	OG0001558	16	17	5	1143	DNA polymerase III_ alpha subunit	Replication and repair;L;DNA polymerase III_ alpha subunit
COG0587	cog	NC_013355	646346478	NCIMB11163	2124771	Accessory	OG0001558	16	17	5	1143	DNA polymerase III_ alpha subunit	Replication and repair;L;DNA polymerase III_ alpha subunit
COG0592	cog	Ga0314524_11	2812614046	CU1rif2	2015394	Accessory	OG0001456	16	17	1	369	DNA polymerase III sliding clamp (beta) subunit_ PCNA homolog	Replication and repair;L;DNA polymerase III sliding clamp (beta) subunit_ PCNA homolog
COG0592	cog	Ga0199097_01	2834984177	B-1960	2045798	Accessory	OG0001456	16	17	1	369	DNA polymerase III sliding clamp (beta) subunit_ PCNA homolog	Replication and repair;L;DNA polymerase III sliding clamp (beta) subunit_ PCNA homolog
COG0592	cog	Ga0314525_11	2812611581	PROIMI A1	2008840	Accessory	OG0001456	16	17	1	369	DNA polymerase III sliding clamp (beta) subunit_ PCNA homolog	Replication and repair;L;DNA polymerase III sliding clamp (beta) subunit_ PCNA homolog
COG0592	cog	Ga0046430_14	2635564430	Z6	1961306	Accessory	OG0001456	16	17	1	369	DNA polymerase III sliding clamp (beta) subunit_ PCNA homolog	Replication and repair;L;DNA polymerase III sliding clamp (beta) subunit_ PCNA homolog
COG0592	cog	CP003709	2559158390	B-12526	2011869	Accessory	OG0001456	16	17	1	369	DNA polymerase III sliding clamp (beta) subunit_ PCNA homolog	Replication and repair;L;DNA polymerase III sliding clamp (beta) subunit_ PCNA homolog
COG0592	cog	NZ_ACQU01000004	645561107	ATCC10988	136596	Accessory	OG0001456	16	17	1	369	DNA polymerase III sliding clamp (beta) subunit_ PCNA homolog	Replication and repair;L;DNA polymerase III sliding clamp (beta) subunit_ PCNA homolog
COG0592	cog	Ga0314522_11	2812631398	uvs51	1729298	Accessory	OG0001456	16	17	1	369	DNA polymerase III sliding clamp (beta) subunit_ PCNA homolog	Replication and repair;L;DNA polymerase III sliding clamp (beta) subunit_ PCNA homolog
COG0592	cog	Ga0314519_11	2812409488	B-4492	1699179	Accessory	OG0001456	16	17	1	369	DNA polymerase III sliding clamp (beta) subunit_ PCNA homolog	Replication and repair;L;DNA polymerase III sliding clamp (beta) subunit_ PCNA homolog
COG0592	cog	ZCP4_Contig24.1	2545822112	CP4	1998637	Accessory	OG0001456	16	17	1	369	DNA polymerase III sliding clamp (beta) subunit_ PCNA homolog	Replication and repair;L;DNA polymerase III sliding clamp (beta) subunit_ PCNA homolog
COG0592	cog	NC_013355	646345103	NCIMB11163	2124771	Accessory	OG0001456	16	17	1	369	DNA polymerase III sliding clamp (beta) subunit_ PCNA homolog	Replication and repair;L;DNA polymerase III sliding clamp (beta) subunit_ PCNA homolog
COG0592	cog	Ga0314526_11	2812610489	francensis	1982238	Accessory	OG0001456	16	17	1	370	DNA polymerase III sliding clamp (beta) subunit_ PCNA homolog	Replication and repair;L;DNA polymerase III sliding clamp (beta) subunit_ PCNA homolog
COG0592	cog	NC_015709	650969525	pomaceae	1989865	Accessory	OG0001456	16	17	1	370	DNA polymerase III sliding clamp (beta) subunit_ PCNA homolog	Replication and repair;L;DNA polymerase III sliding clamp (beta) subunit_ PCNA homolog
COG0592	cog	Ga0314523_11	2812616759	CU1	2024562	Accessory	OG0001456	16	17	1	369	DNA polymerase III sliding clamp (beta) subunit_ PCNA homolog	Replication and repair;L;DNA polymerase III sliding clamp (beta) subunit_ PCNA homolog
COG0592	cog	Ga0314518_11	2812638123	CP1	2045935	Accessory	OG0001456	16	17	1	369	DNA polymerase III sliding clamp (beta) subunit_ PCNA homolog	Replication and repair;L;DNA polymerase III sliding clamp (beta) subunit_ PCNA homolog
COG0592	cog	Ga0314521_11	2812338270	B-23394	1961378	Accessory	OG0001456	16	17	1	369	DNA polymerase III sliding clamp (beta) subunit_ PCNA homolog	Replication and repair;L;DNA polymerase III sliding clamp (beta) subunit_ PCNA homolog
COG0592	cog	Ga0302528_01	2834885338	ZM4	2058755	Accessory	OG0001456	16	17	1	369	DNA polymerase III sliding clamp (beta) subunit_ PCNA homolog	Replication and repair;L;DNA polymerase III sliding clamp (beta) subunit_ PCNA homolog
COG0595	cog	Ga0314521_11	2812337273	B-23394	1961378	Accessory	OG0001527	16	17	2	542	mRNA degradation ribonuclease J1/J2	Tranlsation;J;mRNA degradation ribonuclease J1/J2
COG0595	cog	Ga0314526_11	2812609534	francensis	1982238	Accessory	OG0001527	16	17	2	542	mRNA degradation ribonuclease J1/J2	Tranlsation;J;mRNA degradation ribonuclease J1/J2
COG0595	cog	Ga0314525_11	2812612385	PROIMI A1	2008840	Accessory	OG0001527	16	17	2	542	mRNA degradation ribonuclease J1/J2	Tranlsation;J;mRNA degradation ribonuclease J1/J2
COG0595	cog	Ga0199097_01	2834985197	B-1960	2045798	Accessory	OG0001527	16	17	2	544	mRNA degradation ribonuclease J1/J2	Tranlsation;J;mRNA degradation ribonuclease J1/J2
COG0595	cog	Ga0314523_11	2812615750	CU1	2024562	Accessory	OG0001527	16	17	2	542	mRNA degradation ribonuclease J1/J2	Tranlsation;J;mRNA degradation ribonuclease J1/J2
COG0595	cog	Ga0314524_11	2812614839	CU1rif2	2015394	Accessory	OG0001527	16	17	2	542	mRNA degradation ribonuclease J1/J2	Tranlsation;J;mRNA degradation ribonuclease J1/J2
COG0595	cog	Ga0314522_11	2812630387	uvs51	1729298	Accessory	OG0001527	16	17	2	542	mRNA degradation ribonuclease J1/J2	Tranlsation;J;mRNA degradation ribonuclease J1/J2
COG0595	cog	NC_015709	650970497	pomaceae	1989865	Accessory	OG0001527	16	17	2	542	mRNA degradation ribonuclease J1/J2	Tranlsation;J;mRNA degradation ribonuclease J1/J2
COG0595	cog	Ga0302528_01	2834886162	ZM4	2058755	Accessory	OG0001527	16	17	2	544	mRNA degradation ribonuclease J1/J2	Tranlsation;J;mRNA degradation ribonuclease J1/J2
COG0595	cog	Ga0046430_14	2635565425	Z6	1961306	Accessory	OG0001527	16	17	2	542	mRNA degradation ribonuclease J1/J2	Tranlsation;J;mRNA degradation ribonuclease J1/J2
COG0595	cog	ZCP4_Contig24.1	2545823092	CP4	1998637	Accessory	OG0001527	16	17	2	542	mRNA degradation ribonuclease J1/J2	Tranlsation;J;mRNA degradation ribonuclease J1/J2
COG0595	cog	Ga0314518_11	2812639128	CP1	2045935	Accessory	OG0001527	16	17	2	542	mRNA degradation ribonuclease J1/J2	Tranlsation;J;mRNA degradation ribonuclease J1/J2
COG0595	cog	NZ_ACQU01000013	645561816	ATCC10988	46422	Accessory	OG0001527	16	17	2	542	mRNA degradation ribonuclease J1/J2	Tranlsation;J;mRNA degradation ribonuclease J1/J2
COG0595	cog	CP003709	2559159360	B-12526	2011869	Accessory	OG0001527	16	17	2	542	mRNA degradation ribonuclease J1/J2	Tranlsation;J;mRNA degradation ribonuclease J1/J2
COG0595	cog	NC_013355	646346071	NCIMB11163	2124771	Accessory	OG0001527	16	17	2	542	mRNA degradation ribonuclease J1/J2	Tranlsation;J;mRNA degradation ribonuclease J1/J2
COG0595	cog	Ga0314519_11	2812408937	B-4492	1699179	Accessory	OG0001527	16	17	2	542	mRNA degradation ribonuclease J1/J2	Tranlsation;J;mRNA degradation ribonuclease J1/J2
COG0596	cog	Ga0302528_05	2834886435	ZM4	39266	Accessory	OG0001716	8	17	2	335	Pimeloyl-ACP methyl ester carboxylesterase	NA;HR;Pimeloyl-ACP methyl ester carboxylesterase
COG0596	cog	ZCP4_Contig24.1	2545822948	CP4	1998637	Accessory	OG0001701	9	17	7	265	Pimeloyl-ACP methyl ester carboxylesterase	NA;HR;Pimeloyl-ACP methyl ester carboxylesterase
COG0596	cog	Ga0314518_11	2812638983	CP1	2045935	Accessory	OG0001701	9	17	7	265	Pimeloyl-ACP methyl ester carboxylesterase	NA;HR;Pimeloyl-ACP methyl ester carboxylesterase
COG0596	cog	Ga0314521_11	2812337411	B-23394	1961378	Accessory	OG0001701	9	17	7	270	Pimeloyl-ACP methyl ester carboxylesterase	NA;HR;Pimeloyl-ACP methyl ester carboxylesterase
COG0596	cog	Ga0314519_11	2812408801	B-4492	1699179	Accessory	OG0001701	9	17	7	271	Pimeloyl-ACP methyl ester carboxylesterase	NA;HR;Pimeloyl-ACP methyl ester carboxylesterase
COG0596	cog	CP003709	2559159218	B-12526	2011869	Accessory	OG0001701	9	17	7	265	Pimeloyl-ACP methyl ester carboxylesterase	NA;HR;Pimeloyl-ACP methyl ester carboxylesterase
COG0596	cog	Ga0199097_01	2834985051	B-1960	2045798	Accessory	OG0001701	9	17	2	266	Pimeloyl-ACP methyl ester carboxylesterase	NA;HR;Pimeloyl-ACP methyl ester carboxylesterase
COG0596	cog	Ga0314525_11	2812612529	PROIMI A1	2008840	Accessory	OG0001701	9	17	7	265	Pimeloyl-ACP methyl ester carboxylesterase	NA;HR;Pimeloyl-ACP methyl ester carboxylesterase
COG0596	cog	Ga0302528_01	2834884490	ZM4	2058755	Accessory	OG0001701	9	17	2	266	Pimeloyl-ACP methyl ester carboxylesterase	NA;HR;Pimeloyl-ACP methyl ester carboxylesterase
COG0596	cog	Ga0199097_01	2834985575	B-1960	2045798	Accessory	OG0001566	16	17	24	267	Pimeloyl-ACP methyl ester carboxylesterase	NA;HR;Pimeloyl-ACP methyl ester carboxylesterase
COG0596	cog	Ga0046430_14	2635565791	Z6	1961306	Accessory	OG0001566	16	17	27	265	Pimeloyl-ACP methyl ester carboxylesterase	NA;HR;Pimeloyl-ACP methyl ester carboxylesterase
COG0596	cog	NZ_ACQU01000003	645560882	ATCC10988	293545	Accessory	OG0001566	16	17	27	265	Pimeloyl-ACP methyl ester carboxylesterase	NA;HR;Pimeloyl-ACP methyl ester carboxylesterase
COG0596	cog	Ga0314521_11	2812338704	B-23394	1961378	Accessory	OG0001566	16	17	27	265	Pimeloyl-ACP methyl ester carboxylesterase	NA;HR;Pimeloyl-ACP methyl ester carboxylesterase
COG0596	cog	Ga0314523_11	2812615387	CU1	2024562	Accessory	OG0001566	16	17	27	265	Pimeloyl-ACP methyl ester carboxylesterase	NA;HR;Pimeloyl-ACP methyl ester carboxylesterase
COG0596	cog	Ga0314520_104	2819486657	CP3	150779	Accessory	OG0001566	16	17	27	265	Pimeloyl-ACP methyl ester carboxylesterase	NA;HR;Pimeloyl-ACP methyl ester carboxylesterase
COG0596	cog	CP003709	2559159727	B-12526	2011869	Accessory	OG0001566	16	17	27	265	Pimeloyl-ACP methyl ester carboxylesterase	NA;HR;Pimeloyl-ACP methyl ester carboxylesterase
COG0596	cog	ZCP4_Contig24.1	2545823449	CP4	1998637	Accessory	OG0001566	16	17	27	265	Pimeloyl-ACP methyl ester carboxylesterase	NA;HR;Pimeloyl-ACP methyl ester carboxylesterase
COG0596	cog	Ga0302528_01	2834885778	ZM4	2058755	Accessory	OG0001566	16	17	24	267	Pimeloyl-ACP methyl ester carboxylesterase	NA;HR;Pimeloyl-ACP methyl ester carboxylesterase
COG0596	cog	Ga0314525_11	2812612012	PROIMI A1	2008840	Accessory	OG0001566	16	17	27	265	Pimeloyl-ACP methyl ester carboxylesterase	NA;HR;Pimeloyl-ACP methyl ester carboxylesterase
COG0596	cog	NC_013355	646346537	NCIMB11163	2124771	Accessory	OG0001566	16	17	27	265	Pimeloyl-ACP methyl ester carboxylesterase	NA;HR;Pimeloyl-ACP methyl ester carboxylesterase
COG0596	cog	Ga0314524_11	2812614474	CU1rif2	2015394	Accessory	OG0001566	16	17	27	265	Pimeloyl-ACP methyl ester carboxylesterase	NA;HR;Pimeloyl-ACP methyl ester carboxylesterase
COG0596	cog	Ga0314522_11	2812631831	uvs51	1729298	Accessory	OG0001566	16	17	27	265	Pimeloyl-ACP methyl ester carboxylesterase	NA;HR;Pimeloyl-ACP methyl ester carboxylesterase
COG0596	cog	Ga0314518_11	2812639500	CP1	2045935	Accessory	OG0001566	16	17	27	265	Pimeloyl-ACP methyl ester carboxylesterase	NA;HR;Pimeloyl-ACP methyl ester carboxylesterase
COG0596	cog	Ga0314519_11	2812409054	B-4492	1699179	Accessory	OG0001566	16	17	27	265	Pimeloyl-ACP methyl ester carboxylesterase	NA;HR;Pimeloyl-ACP methyl ester carboxylesterase
COG0599	cog	Ga0302528_03	2834886340	ZM4	33006	Accessory	OG0001741	6	17	1	108	Uncharacterized conserved protein YurZ_ alkylhydroperoxidase/carboxymuconolactone decarboxylase family	General Functional Prediction only;R;Uncharacterized conserved protein YurZ_ alkylhydroperoxidase/carboxymuconolactone decarboxylase family
COG0599	cog	Ga0314519_11	2812408948	B-4492	1699179	Accessory	OG0001741	6	17	12	111	Uncharacterized conserved protein YurZ_ alkylhydroperoxidase/carboxymuconolactone decarboxylase family	General Functional Prediction only;R;Uncharacterized conserved protein YurZ_ alkylhydroperoxidase/carboxymuconolactone decarboxylase family
COG0599	cog	Ga0199097_01	2834985208	B-1960	2045798	Accessory	OG0001741	6	17	7	129	Uncharacterized conserved protein YurZ_ alkylhydroperoxidase/carboxymuconolactone decarboxylase family	General Functional Prediction only;R;Uncharacterized conserved protein YurZ_ alkylhydroperoxidase/carboxymuconolactone decarboxylase family
COG0599	cog	Ga0314519_12	2812409549	B-4492	276124	Accessory	OG0001741	6	17	12	111	Uncharacterized conserved protein YurZ_ alkylhydroperoxidase/carboxymuconolactone decarboxylase family	General Functional Prediction only;R;Uncharacterized conserved protein YurZ_ alkylhydroperoxidase/carboxymuconolactone decarboxylase family
COG0599	cog	Ga0314521_11	2812337262	B-23394	1961378	Accessory	OG0001741	6	17	12	111	Uncharacterized conserved protein YurZ_ alkylhydroperoxidase/carboxymuconolactone decarboxylase family	General Functional Prediction only;R;Uncharacterized conserved protein YurZ_ alkylhydroperoxidase/carboxymuconolactone decarboxylase family
COG0600	cog	Ga0199097_01	2834985754	B-1960	2045798	Accessory	OG0001675	11	17	15	271	ABC-type nitrate/sulfonate/bicarbonate transport system_ permease component	Inorganic ion transport and metabolism;P;ABC-type nitrate/sulfonate/bicarbonate transport system_ permease component
COG0600	cog	Ga0314525_11	2812611835	PROIMI A1	2008840	Accessory	OG0001675	11	17	25	271	ABC-type nitrate/sulfonate/bicarbonate transport system_ permease component	Inorganic ion transport and metabolism;P;ABC-type nitrate/sulfonate/bicarbonate transport system_ permease component
COG0600	cog	Ga0314524_11	2812614303	CU1rif2	2015394	Accessory	OG0001675	11	17	25	271	ABC-type nitrate/sulfonate/bicarbonate transport system_ permease component	Inorganic ion transport and metabolism;P;ABC-type nitrate/sulfonate/bicarbonate transport system_ permease component
COG0600	cog	Ga0314523_11	2812615206	CU1	2024562	Accessory	OG0001675	11	17	25	271	ABC-type nitrate/sulfonate/bicarbonate transport system_ permease component	Inorganic ion transport and metabolism;P;ABC-type nitrate/sulfonate/bicarbonate transport system_ permease component
COG0600	cog	Ga0302528_01	2834885596	ZM4	2058755	Accessory	OG0001675	11	17	15	271	ABC-type nitrate/sulfonate/bicarbonate transport system_ permease component	Inorganic ion transport and metabolism;P;ABC-type nitrate/sulfonate/bicarbonate transport system_ permease component
COG0600	cog	NC_013355	646344849	NCIMB11163	2124771	Accessory	OG0001675	11	17	25	271	ABC-type nitrate/sulfonate/bicarbonate transport system_ permease component	Inorganic ion transport and metabolism;P;ABC-type nitrate/sulfonate/bicarbonate transport system_ permease component
COG0600	cog	ZCP4_Contig24.1	2545821852	CP4	1998637	Accessory	OG0001675	11	17	25	271	ABC-type nitrate/sulfonate/bicarbonate transport system_ permease component	Inorganic ion transport and metabolism;P;ABC-type nitrate/sulfonate/bicarbonate transport system_ permease component
COG0600	cog	NZ_ACQU01000021	645561990	ATCC10988	6889	Accessory	OG0001675	11	17	25	271	ABC-type nitrate/sulfonate/bicarbonate transport system_ permease component	Inorganic ion transport and metabolism;P;ABC-type nitrate/sulfonate/bicarbonate transport system_ permease component
COG0600	cog	CP003709	2559158132	B-12526	2011869	Accessory	OG0001675	11	17	25	271	ABC-type nitrate/sulfonate/bicarbonate transport system_ permease component	Inorganic ion transport and metabolism;P;ABC-type nitrate/sulfonate/bicarbonate transport system_ permease component
COG0600	cog	Ga0314518_11	2812637870	CP1	2045935	Accessory	OG0001675	11	17	25	271	ABC-type nitrate/sulfonate/bicarbonate transport system_ permease component	Inorganic ion transport and metabolism;P;ABC-type nitrate/sulfonate/bicarbonate transport system_ permease component
COG0600	cog	Ga0314522_11	2812631657	uvs51	1729298	Accessory	OG0001675	11	17	25	271	ABC-type nitrate/sulfonate/bicarbonate transport system_ permease component	Inorganic ion transport and metabolism;P;ABC-type nitrate/sulfonate/bicarbonate transport system_ permease component
COG0601	cog	Ga0302528_01	2834885341	ZM4	2058755	Accessory	OG0001453	16	17	499	823	ABC-type dipeptide/oligopeptide/nickel transport system_ permease component	NA;EP;ABC-type dipeptide/oligopeptide/nickel transport system_ permease component
COG0601	cog	Ga0199097_01	2834984174	B-1960	2045798	Accessory	OG0001453	16	17	496	823	ABC-type dipeptide/oligopeptide/nickel transport system_ permease component	NA;EP;ABC-type dipeptide/oligopeptide/nickel transport system_ permease component
COG0601	cog	NZ_ACQU01000004	645561103	ATCC10988	136596	Accessory	OG0001453	16	17	377	682	ABC-type dipeptide/oligopeptide/nickel transport system_ permease component	NA;EP;ABC-type dipeptide/oligopeptide/nickel transport system_ permease component
COG0602	cog	NC_015709	650969257	pomaceae	1989865	Accessory	OG0001602	14	17	3	219	Organic radical activating enzyme	General Functional Prediction only;R;Organic radical activating enzyme
COG0602	cog	ZCP4_Contig24.1	2545821827	CP4	1998637	Accessory	OG0001602	14	17	5	216	Organic radical activating enzyme	General Functional Prediction only;R;Organic radical activating enzyme
COG0602	cog	NZ_ACQU01000003	645561036	ATCC10988	293545	Accessory	OG0001602	14	17	5	216	Organic radical activating enzyme	General Functional Prediction only;R;Organic radical activating enzyme
COG0602	cog	Ga0314523_11	2812615234	CU1	2024562	Accessory	OG0001602	14	17	5	216	Organic radical activating enzyme	General Functional Prediction only;R;Organic radical activating enzyme
COG0602	cog	CP003709	2559158107	B-12526	2011869	Accessory	OG0001602	14	17	5	216	Organic radical activating enzyme	General Functional Prediction only;R;Organic radical activating enzyme
COG0602	cog	Ga0314518_11	2812639653	CP1	2045935	Accessory	OG0001602	14	17	5	216	Organic radical activating enzyme	General Functional Prediction only;R;Organic radical activating enzyme
COG0602	cog	Ga0302528_01	2834885622	ZM4	2058755	Accessory	OG0001602	14	17	2	217	Organic radical activating enzyme	General Functional Prediction only;R;Organic radical activating enzyme
COG0602	cog	NC_013355	646344823	NCIMB11163	2124771	Accessory	OG0001602	14	17	5	216	Organic radical activating enzyme	General Functional Prediction only;R;Organic radical activating enzyme
COG0602	cog	Ga0046430_14	2635564145	Z6	1961306	Accessory	OG0001602	14	17	5	216	Organic radical activating enzyme	General Functional Prediction only;R;Organic radical activating enzyme
COG0602	cog	Ga0314521_11	2812338552	B-23394	1961378	Accessory	OG0001602	14	17	5	216	Organic radical activating enzyme	General Functional Prediction only;R;Organic radical activating enzyme
COG0602	cog	Ga0314525_11	2812611860	PROIMI A1	2008840	Accessory	OG0001602	14	17	5	216	Organic radical activating enzyme	General Functional Prediction only;R;Organic radical activating enzyme
COG0602	cog	Ga0314519_11	2812409206	B-4492	1699179	Accessory	OG0001602	14	17	5	216	Organic radical activating enzyme	General Functional Prediction only;R;Organic radical activating enzyme
COG0602	cog	Ga0199097_01	2834985727	B-1960	2045798	Accessory	OG0001602	14	17	2	217	Organic radical activating enzyme	General Functional Prediction only;R;Organic radical activating enzyme
COG0602	cog	Ga0314526_11	2812610770	francensis	1982238	Accessory	OG0001602	14	17	4	216	Organic radical activating enzyme	General Functional Prediction only;R;Organic radical activating enzyme
COG0608	cog	Ga0314524_11	2812614278	CU1rif2	2015394	Accessory	OG0001420	16	17	55	546	Single-stranded DNA-specific exonuclease_ DHH superfamily_ may be involved in archaeal DNA replication intiation	Replication and repair;L;Single-stranded DNA-specific exonuclease_ DHH superfamily_ may be involved in archaeal DNA replication intiation
COG0608	cog	Ga0314526_11	2812610719	francensis	1982238	Accessory	OG0001420	16	17	62	549	Single-stranded DNA-specific exonuclease_ DHH superfamily_ may be involved in archaeal DNA replication intiation	Replication and repair;L;Single-stranded DNA-specific exonuclease_ DHH superfamily_ may be involved in archaeal DNA replication intiation
COG0608	cog	CP003709	2559158161	B-12526	2011869	Accessory	OG0001420	16	17	55	546	Single-stranded DNA-specific exonuclease_ DHH superfamily_ may be involved in archaeal DNA replication intiation	Replication and repair;L;Single-stranded DNA-specific exonuclease_ DHH superfamily_ may be involved in archaeal DNA replication intiation
COG0608	cog	NC_015709	650969297	pomaceae	1989865	Accessory	OG0001420	16	17	58	547	Single-stranded DNA-specific exonuclease_ DHH superfamily_ may be involved in archaeal DNA replication intiation	Replication and repair;L;Single-stranded DNA-specific exonuclease_ DHH superfamily_ may be involved in archaeal DNA replication intiation
COG0608	cog	NZ_ACQU01000006	645561384	ATCC10988	113352	Accessory	OG0001420	16	17	55	546	Single-stranded DNA-specific exonuclease_ DHH superfamily_ may be involved in archaeal DNA replication intiation	Replication and repair;L;Single-stranded DNA-specific exonuclease_ DHH superfamily_ may be involved in archaeal DNA replication intiation
COG0608	cog	Ga0314519_11	2812409257	B-4492	1699179	Accessory	OG0001420	16	17	55	546	Single-stranded DNA-specific exonuclease_ DHH superfamily_ may be involved in archaeal DNA replication intiation	Replication and repair;L;Single-stranded DNA-specific exonuclease_ DHH superfamily_ may be involved in archaeal DNA replication intiation
COG0608	cog	Ga0199097_01	2834983943	B-1960	2045798	Accessory	OG0001420	16	17	47	560	Single-stranded DNA-specific exonuclease_ DHH superfamily_ may be involved in archaeal DNA replication intiation	Replication and repair;L;Single-stranded DNA-specific exonuclease_ DHH superfamily_ may be involved in archaeal DNA replication intiation
COG0608	cog	Ga0314518_11	2812637895	CP1	2045935	Accessory	OG0001420	16	17	55	546	Single-stranded DNA-specific exonuclease_ DHH superfamily_ may be involved in archaeal DNA replication intiation	Replication and repair;L;Single-stranded DNA-specific exonuclease_ DHH superfamily_ may be involved in archaeal DNA replication intiation
COG0608	cog	Ga0302528_01	2834885572	ZM4	2058755	Accessory	OG0001420	16	17	47	560	Single-stranded DNA-specific exonuclease_ DHH superfamily_ may be involved in archaeal DNA replication intiation	Replication and repair;L;Single-stranded DNA-specific exonuclease_ DHH superfamily_ may be involved in archaeal DNA replication intiation
COG0608	cog	Ga0314523_11	2812615181	CU1	2024562	Accessory	OG0001420	16	17	55	546	Single-stranded DNA-specific exonuclease_ DHH superfamily_ may be involved in archaeal DNA replication intiation	Replication and repair;L;Single-stranded DNA-specific exonuclease_ DHH superfamily_ may be involved in archaeal DNA replication intiation
COG0608	cog	NC_013355	646344877	NCIMB11163	2124771	Accessory	OG0001420	16	17	55	546	Single-stranded DNA-specific exonuclease_ DHH superfamily_ may be involved in archaeal DNA replication intiation	Replication and repair;L;Single-stranded DNA-specific exonuclease_ DHH superfamily_ may be involved in archaeal DNA replication intiation
COG0608	cog	ZCP4_Contig24.1	2545821881	CP4	1998637	Accessory	OG0001420	16	17	55	546	Single-stranded DNA-specific exonuclease_ DHH superfamily_ may be involved in archaeal DNA replication intiation	Replication and repair;L;Single-stranded DNA-specific exonuclease_ DHH superfamily_ may be involved in archaeal DNA replication intiation
COG0608	cog	Ga0314525_11	2812611811	PROIMI A1	2008840	Accessory	OG0001420	16	17	55	546	Single-stranded DNA-specific exonuclease_ DHH superfamily_ may be involved in archaeal DNA replication intiation	Replication and repair;L;Single-stranded DNA-specific exonuclease_ DHH superfamily_ may be involved in archaeal DNA replication intiation
COG0608	cog	Ga0314521_11	2812338502	B-23394	1961378	Accessory	OG0001420	16	17	55	546	Single-stranded DNA-specific exonuclease_ DHH superfamily_ may be involved in archaeal DNA replication intiation	Replication and repair;L;Single-stranded DNA-specific exonuclease_ DHH superfamily_ may be involved in archaeal DNA replication intiation
COG0608	cog	Ga0046430_14	2635564196	Z6	1961306	Accessory	OG0001420	16	17	55	546	Single-stranded DNA-specific exonuclease_ DHH superfamily_ may be involved in archaeal DNA replication intiation	Replication and repair;L;Single-stranded DNA-specific exonuclease_ DHH superfamily_ may be involved in archaeal DNA replication intiation
COG0608	cog	Ga0314522_11	2812631631	uvs51	1729298	Accessory	OG0001420	16	17	55	546	Single-stranded DNA-specific exonuclease_ DHH superfamily_ may be involved in archaeal DNA replication intiation	Replication and repair;L;Single-stranded DNA-specific exonuclease_ DHH superfamily_ may be involved in archaeal DNA replication intiation
COG0610	cog	ZCP4_Contig19.5	2545823682	CP4	30952	Accessory	OG0001884	3	17	30	1028	Type I site-specific restriction-modification system_ R (restriction) subunit and related helicases ...	Defense mechanisms;V;Type I site-specific restriction-modification system_ R (restriction) subunit and related helicases ...
COG0610	cog	CP003711	2559158000	B-12526	30952	Accessory	OG0001884	3	17	30	1028	Type I site-specific restriction-modification system_ R (restriction) subunit and related helicases ...	Defense mechanisms;V;Type I site-specific restriction-modification system_ R (restriction) subunit and related helicases ...
COG0610	cog	NC_015716	650981987	pomaceae	34161	Accessory	OG0001884	3	17	30	1029	Type I site-specific restriction-modification system_ R (restriction) subunit and related helicases ...	Defense mechanisms;V;Type I site-specific restriction-modification system_ R (restriction) subunit and related helicases ...
COG0610	cog	NZ_ACQU01000016	645561885	ATCC10988	32471	Accessory	OG0001722	7	17	3	1028	Type I site-specific restriction-modification system_ R (restriction) subunit and related helicases ...	Defense mechanisms;V;Type I site-specific restriction-modification system_ R (restriction) subunit and related helicases ...
COG0610	cog	Ga0314518_13	2812639664	CP1	7707	Accessory	OG0001722	7	17	30	859	Type I site-specific restriction-modification system_ R (restriction) subunit and related helicases ...	Defense mechanisms;V;Type I site-specific restriction-modification system_ R (restriction) subunit and related helicases ...
COG0610	cog	Ga0314521_12	2812339058	B-23394	13741	Accessory	OG0001722	7	17	7	1064	Type I site-specific restriction-modification system_ R (restriction) subunit and related helicases ...	Defense mechanisms;V;Type I site-specific restriction-modification system_ R (restriction) subunit and related helicases ...
COG0610	cog	Ga0046430_11	2635564043	Z6	13742	Accessory	OG0001722	7	17	7	1064	Type I site-specific restriction-modification system_ R (restriction) subunit and related helicases ...	Defense mechanisms;V;Type I site-specific restriction-modification system_ R (restriction) subunit and related helicases ...
COG0610	cog	Ga0314522_13	2812632211	uvs51	32458	Accessory	OG0001722	7	17	3	1028	Type I site-specific restriction-modification system_ R (restriction) subunit and related helicases ...	Defense mechanisms;V;Type I site-specific restriction-modification system_ R (restriction) subunit and related helicases ...
COG0610	cog	Ga0314524_12	2812615110	CU1rif2	33304	Accessory	OG0001722	7	17	3	1028	Type I site-specific restriction-modification system_ R (restriction) subunit and related helicases ...	Defense mechanisms;V;Type I site-specific restriction-modification system_ R (restriction) subunit and related helicases ...
COG0610	cog	Ga0314519_15	2812409844	B-4492	13742	Accessory	OG0001722	7	17	7	1064	Type I site-specific restriction-modification system_ R (restriction) subunit and related helicases ...	Defense mechanisms;V;Type I site-specific restriction-modification system_ R (restriction) subunit and related helicases ...
COG0611	cog	NC_013355	646346465	NCIMB11163	2124771	Accessory	OG0001547	16	17	1	320	Thiamine monophosphate kinase	Coenzyme metabolis;H;Thiamine monophosphate kinase
COG0611	cog	NZ_ACQU01000003	645560812	ATCC10988	293545	Accessory	OG0001547	16	17	1	320	Thiamine monophosphate kinase	Coenzyme metabolis;H;Thiamine monophosphate kinase
COG0611	cog	Ga0314521_11	2812338782	B-23394	1961378	Accessory	OG0001547	16	17	1	320	Thiamine monophosphate kinase	Coenzyme metabolis;H;Thiamine monophosphate kinase
COG0611	cog	Ga0314523_11	2812615457	CU1	2024562	Accessory	OG0001547	16	17	1	320	Thiamine monophosphate kinase	Coenzyme metabolis;H;Thiamine monophosphate kinase
COG0611	cog	ZCP4_Contig24.1	2545823379	CP4	1998637	Accessory	OG0001547	16	17	1	320	Thiamine monophosphate kinase	Coenzyme metabolis;H;Thiamine monophosphate kinase
COG0611	cog	Ga0314519_11	2812408977	B-4492	1699179	Accessory	OG0001547	16	17	1	320	Thiamine monophosphate kinase	Coenzyme metabolis;H;Thiamine monophosphate kinase
COG0611	cog	Ga0314518_11	2812639429	CP1	2045935	Accessory	OG0001547	16	17	1	320	Thiamine monophosphate kinase	Coenzyme metabolis;H;Thiamine monophosphate kinase
COG0611	cog	Ga0199097_01	2834985505	B-1960	2045798	Accessory	OG0001547	16	17	1	321	Thiamine monophosphate kinase	Coenzyme metabolis;H;Thiamine monophosphate kinase
COG0611	cog	CP003709	2559159657	B-12526	2011869	Accessory	OG0001547	16	17	1	320	Thiamine monophosphate kinase	Coenzyme metabolis;H;Thiamine monophosphate kinase
COG0611	cog	NC_015709	650970816	pomaceae	1989865	Accessory	OG0001547	16	17	1	320	Thiamine monophosphate kinase	Coenzyme metabolis;H;Thiamine monophosphate kinase
COG0611	cog	Ga0302528_01	2834885856	ZM4	2058755	Accessory	OG0001547	16	17	1	321	Thiamine monophosphate kinase	Coenzyme metabolis;H;Thiamine monophosphate kinase
COG0611	cog	Ga0314522_11	2812631898	uvs51	1729298	Accessory	OG0001547	16	17	1	320	Thiamine monophosphate kinase	Coenzyme metabolis;H;Thiamine monophosphate kinase
COG0611	cog	Ga0314526_11	2812611003	francensis	1982238	Accessory	OG0001547	16	17	1	320	Thiamine monophosphate kinase	Coenzyme metabolis;H;Thiamine monophosphate kinase
COG0611	cog	Ga0314524_11	2812614540	CU1rif2	2015394	Accessory	OG0001547	16	17	1	320	Thiamine monophosphate kinase	Coenzyme metabolis;H;Thiamine monophosphate kinase
COG0611	cog	Ga0046430_14	2635565712	Z6	1961306	Accessory	OG0001547	16	17	1	320	Thiamine monophosphate kinase	Coenzyme metabolis;H;Thiamine monophosphate kinase
COG0611	cog	Ga0314525_11	2812612086	PROIMI A1	2008840	Accessory	OG0001547	16	17	1	320	Thiamine monophosphate kinase	Coenzyme metabolis;H;Thiamine monophosphate kinase
COG0614	cog	Ga0046430_14	2635564432	Z6	1961306	Accessory	OG0001458	16	17	43	293	ABC-type Fe3+-hydroxamate transport system_ periplasmic component	Inorganic ion transport and metabolism;P;ABC-type Fe3+-hydroxamate transport system_ periplasmic component
COG0614	cog	Ga0314525_11	2812611579	PROIMI A1	2008840	Accessory	OG0001458	16	17	43	293	ABC-type Fe3+-hydroxamate transport system_ periplasmic component	Inorganic ion transport and metabolism;P;ABC-type Fe3+-hydroxamate transport system_ periplasmic component
COG0614	cog	Ga0314522_11	2812631396	uvs51	1729298	Accessory	OG0001458	16	17	43	293	ABC-type Fe3+-hydroxamate transport system_ periplasmic component	Inorganic ion transport and metabolism;P;ABC-type Fe3+-hydroxamate transport system_ periplasmic component
COG0614	cog	ZCP4_Contig24.1	2545822114	CP4	1998637	Accessory	OG0001458	16	17	43	293	ABC-type Fe3+-hydroxamate transport system_ periplasmic component	Inorganic ion transport and metabolism;P;ABC-type Fe3+-hydroxamate transport system_ periplasmic component
COG0614	cog	CP003709	2559158392	B-12526	2011869	Accessory	OG0001458	16	17	43	293	ABC-type Fe3+-hydroxamate transport system_ periplasmic component	Inorganic ion transport and metabolism;P;ABC-type Fe3+-hydroxamate transport system_ periplasmic component
COG0614	cog	Ga0314518_11	2812638125	CP1	2045935	Accessory	OG0001458	16	17	43	293	ABC-type Fe3+-hydroxamate transport system_ periplasmic component	Inorganic ion transport and metabolism;P;ABC-type Fe3+-hydroxamate transport system_ periplasmic component
COG0614	cog	Ga0314523_11	2812616757	CU1	2024562	Accessory	OG0001458	16	17	43	293	ABC-type Fe3+-hydroxamate transport system_ periplasmic component	Inorganic ion transport and metabolism;P;ABC-type Fe3+-hydroxamate transport system_ periplasmic component
COG0614	cog	NZ_ACQU01000004	645561109	ATCC10988	136596	Accessory	OG0001458	16	17	43	293	ABC-type Fe3+-hydroxamate transport system_ periplasmic component	Inorganic ion transport and metabolism;P;ABC-type Fe3+-hydroxamate transport system_ periplasmic component
COG0614	cog	Ga0302528_01	2834885335	ZM4	2058755	Accessory	OG0001458	16	17	18	295	ABC-type Fe3+-hydroxamate transport system_ periplasmic component	Inorganic ion transport and metabolism;P;ABC-type Fe3+-hydroxamate transport system_ periplasmic component
COG0614	cog	Ga0199097_01	2834984180	B-1960	2045798	Accessory	OG0001458	16	17	18	295	ABC-type Fe3+-hydroxamate transport system_ periplasmic component	Inorganic ion transport and metabolism;P;ABC-type Fe3+-hydroxamate transport system_ periplasmic component
COG0614	cog	Ga0314526_11	2812610487	francensis	1982238	Accessory	OG0001458	16	17	44	293	ABC-type Fe3+-hydroxamate transport system_ periplasmic component	Inorganic ion transport and metabolism;P;ABC-type Fe3+-hydroxamate transport system_ periplasmic component
COG0614	cog	Ga0314524_11	2812614044	CU1rif2	2015394	Accessory	OG0001458	16	17	43	293	ABC-type Fe3+-hydroxamate transport system_ periplasmic component	Inorganic ion transport and metabolism;P;ABC-type Fe3+-hydroxamate transport system_ periplasmic component
COG0614	cog	NC_013355	646345105	NCIMB11163	2124771	Accessory	OG0001458	16	17	43	293	ABC-type Fe3+-hydroxamate transport system_ periplasmic component	Inorganic ion transport and metabolism;P;ABC-type Fe3+-hydroxamate transport system_ periplasmic component
COG0614	cog	Ga0314521_11	2812338268	B-23394	1961378	Accessory	OG0001458	16	17	43	293	ABC-type Fe3+-hydroxamate transport system_ periplasmic component	Inorganic ion transport and metabolism;P;ABC-type Fe3+-hydroxamate transport system_ periplasmic component
COG0614	cog	Ga0314519_11	2812409490	B-4492	1699179	Accessory	OG0001458	16	17	43	293	ABC-type Fe3+-hydroxamate transport system_ periplasmic component	Inorganic ion transport and metabolism;P;ABC-type Fe3+-hydroxamate transport system_ periplasmic component
COG0614	cog	NC_015709	650969527	pomaceae	1989865	Accessory	OG0001458	16	17	31	278	ABC-type Fe3+-hydroxamate transport system_ periplasmic component	Inorganic ion transport and metabolism;P;ABC-type Fe3+-hydroxamate transport system_ periplasmic component
COG0625	cog	CP003710	2559158056	B-12526	33915	Accessory	OG0001832	3	17	2	222	Glutathione S-transferase	Post-translational modification_ protein turnover_ chaperone functions;O;Glutathione S-transferase
COG0625	cog	Ga0314520_120	2819487506	CP3	11020	Accessory	OG0001832	3	17	2	222	Glutathione S-transferase	Post-translational modification_ protein turnover_ chaperone functions;O;Glutathione S-transferase
COG0625	cog	ZCP4_Contig22.3	2545823620	CP4	33915	Accessory	OG0001832	3	17	2	222	Glutathione S-transferase	Post-translational modification_ protein turnover_ chaperone functions;O;Glutathione S-transferase
COG0625	cog	Ga0314520_121	2819487513	CP3	8368	Accessory	OG0001832	3	17	2	222	Glutathione S-transferase	Post-translational modification_ protein turnover_ chaperone functions;O;Glutathione S-transferase
COG0629	cog	Ga0314518_11	2812639439	CP1	2045935	Accessory	OG0001555	16	17	3	193	Single-stranded DNA-binding protein	Replication and repair;L;Single-stranded DNA-binding protein
COG0629	cog	NC_013355	646346475	NCIMB11163	2124771	Accessory	OG0001555	16	17	3	193	Single-stranded DNA-binding protein	Replication and repair;L;Single-stranded DNA-binding protein
COG0629	cog	CP003709	2559159667	B-12526	2011869	Accessory	OG0001555	16	17	3	193	Single-stranded DNA-binding protein	Replication and repair;L;Single-stranded DNA-binding protein
COG0629	cog	Ga0199097_01	2834985515	B-1960	2045798	Accessory	OG0001555	16	17	2	193	Single-stranded DNA-binding protein	Replication and repair;L;Single-stranded DNA-binding protein
COG0629	cog	Ga0314523_11	2812615446	CU1	2024562	Accessory	OG0001555	16	17	3	164	Single-stranded DNA-binding protein	Replication and repair;L;Single-stranded DNA-binding protein
COG0629	cog	Ga0302528_01	2834885846	ZM4	2058755	Accessory	OG0001555	16	17	2	193	Single-stranded DNA-binding protein	Replication and repair;L;Single-stranded DNA-binding protein
COG0629	cog	Ga0046430_14	2635565722	Z6	1961306	Accessory	OG0001555	16	17	3	193	Single-stranded DNA-binding protein	Replication and repair;L;Single-stranded DNA-binding protein
COG0629	cog	Ga0314521_11	2812338772	B-23394	1961378	Accessory	OG0001555	16	17	3	193	Single-stranded DNA-binding protein	Replication and repair;L;Single-stranded DNA-binding protein
COG0629	cog	NZ_ACQU01000003	645560822	ATCC10988	293545	Accessory	OG0001555	16	17	3	164	Single-stranded DNA-binding protein	Replication and repair;L;Single-stranded DNA-binding protein
COG0629	cog	Ga0314525_11	2812612076	PROIMI A1	2008840	Accessory	OG0001555	16	17	3	193	Single-stranded DNA-binding protein	Replication and repair;L;Single-stranded DNA-binding protein
COG0629	cog	Ga0314519_11	2812408987	B-4492	1699179	Accessory	OG0001555	16	17	3	193	Single-stranded DNA-binding protein	Replication and repair;L;Single-stranded DNA-binding protein
COG0629	cog	Ga0314526_11	2812610993	francensis	1982238	Accessory	OG0001555	16	17	3	187	Single-stranded DNA-binding protein	Replication and repair;L;Single-stranded DNA-binding protein
COG0629	cog	NC_015709	650970824	pomaceae	1989865	Accessory	OG0001555	16	17	3	185	Single-stranded DNA-binding protein	Replication and repair;L;Single-stranded DNA-binding protein
COG0629	cog	Ga0314522_11	2812631892	uvs51	1729298	Accessory	OG0001555	16	17	3	164	Single-stranded DNA-binding protein	Replication and repair;L;Single-stranded DNA-binding protein
COG0629	cog	ZCP4_Contig24.1	2545823389	CP4	1998637	Accessory	OG0001555	16	17	3	193	Single-stranded DNA-binding protein	Replication and repair;L;Single-stranded DNA-binding protein
COG0629	cog	Ga0314524_11	2812614534	CU1rif2	2015394	Accessory	OG0001555	16	17	3	164	Single-stranded DNA-binding protein	Replication and repair;L;Single-stranded DNA-binding protein
COG0633	cog	Ga0314522_11	2812631281	uvs51	1729298	Accessory	OG0001475	16	17	1	90	Ferredoxin	Energy production and conversion;C;Ferredoxin
COG0633	cog	Ga0314526_11	2812610375	francensis	1982238	Accessory	OG0001475	16	17	1	103	Ferredoxin	Energy production and conversion;C;Ferredoxin
COG0633	cog	Ga0314525_11	2812611466	PROIMI A1	2008840	Accessory	OG0001475	16	17	1	90	Ferredoxin	Energy production and conversion;C;Ferredoxin
COG0633	cog	Ga0314523_11	2812616643	CU1	2024562	Accessory	OG0001475	16	17	1	90	Ferredoxin	Energy production and conversion;C;Ferredoxin
COG0633	cog	Ga0314518_11	2812638238	CP1	2045935	Accessory	OG0001475	16	17	1	90	Ferredoxin	Energy production and conversion;C;Ferredoxin
COG0633	cog	ZCP4_Contig24.1	2545822228	CP4	1998637	Accessory	OG0001475	16	17	1	90	Ferredoxin	Energy production and conversion;C;Ferredoxin
COG0633	cog	NZ_ACQU01000011	645561715	ATCC10988	53302	Accessory	OG0001475	16	17	1	90	Ferredoxin	Energy production and conversion;C;Ferredoxin
COG0633	cog	Ga0314524_11	2812613928	CU1rif2	2015394	Accessory	OG0001475	16	17	1	90	Ferredoxin	Energy production and conversion;C;Ferredoxin
COG0633	cog	Ga0302528_01	2834885221	ZM4	2058755	Accessory	OG0001475	16	17	1	99	Ferredoxin	Energy production and conversion;C;Ferredoxin
COG0633	cog	Ga0314519_11	2812408064	B-4492	1699179	Accessory	OG0001475	16	17	1	90	Ferredoxin	Energy production and conversion;C;Ferredoxin
COG0633	cog	Ga0314521_11	2812338154	B-23394	1961378	Accessory	OG0001475	16	17	1	90	Ferredoxin	Energy production and conversion;C;Ferredoxin
COG0633	cog	NC_013355	646345218	NCIMB11163	2124771	Accessory	OG0001475	16	17	1	90	Ferredoxin	Energy production and conversion;C;Ferredoxin
COG0633	cog	Ga0314520_105	2819486793	CP3	145768	Accessory	OG0001475	16	17	1	90	Ferredoxin	Energy production and conversion;C;Ferredoxin
COG0633	cog	Ga0046430_14	2635564546	Z6	1961306	Accessory	OG0001475	16	17	1	90	Ferredoxin	Energy production and conversion;C;Ferredoxin
COG0633	cog	CP003709	2559158502	B-12526	2011869	Accessory	OG0001475	16	17	1	90	Ferredoxin	Energy production and conversion;C;Ferredoxin
COG0633	cog	Ga0199097_01	2834984294	B-1960	2045798	Accessory	OG0001475	16	17	1	99	Ferredoxin	Energy production and conversion;C;Ferredoxin
COG0637	cog	CP003709	2559159368	B-12526	2011869	Accessory	OG0001891	3	17	11	195	Beta-phosphoglucomutase or related phosphatase_ HAD superfamily	NA;GR;Beta-phosphoglucomutase or related phosphatase_ HAD superfamily
COG0637	cog	Ga0314525_11	2812612377	PROIMI A1	2008840	Accessory	OG0001891	3	17	11	195	Beta-phosphoglucomutase or related phosphatase_ HAD superfamily	NA;GR;Beta-phosphoglucomutase or related phosphatase_ HAD superfamily
COG0642	cog	Ga0314526_11	2812610665	francensis	1982238	Accessory	OG0001431	16	17	123	424	Signal transduction histidine kinase	Signal Transduction;T;Signal transduction histidine kinase
COG0642	cog	Ga0314524_11	2812614227	CU1rif2	2015394	Accessory	OG0001431	16	17	155	447	Signal transduction histidine kinase	Signal Transduction;T;Signal transduction histidine kinase
COG0642	cog	Ga0314523_11	2812616939	CU1	2024562	Accessory	OG0001431	16	17	155	447	Signal transduction histidine kinase	Signal Transduction;T;Signal transduction histidine kinase
COG0642	cog	Ga0314522_11	2812631579	uvs51	1729298	Accessory	OG0001431	16	17	155	447	Signal transduction histidine kinase	Signal Transduction;T;Signal transduction histidine kinase
COG0642	cog	Ga0314525_11	2812611759	PROIMI A1	2008840	Accessory	OG0001431	16	17	155	447	Signal transduction histidine kinase	Signal Transduction;T;Signal transduction histidine kinase
COG0642	cog	ZCP4_Contig24.1	2545821934	CP4	1998637	Accessory	OG0001431	16	17	155	447	Signal transduction histidine kinase	Signal Transduction;T;Signal transduction histidine kinase
COG0642	cog	Ga0314518_11	2812637947	CP1	2045935	Accessory	OG0001431	16	17	129	421	Signal transduction histidine kinase	Signal Transduction;T;Signal transduction histidine kinase
COG0642	cog	Ga0046430_14	2635564249	Z6	1961306	Accessory	OG0001431	16	17	129	421	Signal transduction histidine kinase	Signal Transduction;T;Signal transduction histidine kinase
COG0642	cog	NC_015709	650969348	pomaceae	1989865	Accessory	OG0001431	16	17	155	442	Signal transduction histidine kinase	Signal Transduction;T;Signal transduction histidine kinase
COG0642	cog	Ga0314519_11	2812409310	B-4492	1699179	Accessory	OG0001431	16	17	129	421	Signal transduction histidine kinase	Signal Transduction;T;Signal transduction histidine kinase
COG0642	cog	CP003709	2559158214	B-12526	2011869	Accessory	OG0001431	16	17	155	447	Signal transduction histidine kinase	Signal Transduction;T;Signal transduction histidine kinase
COG0642	cog	Ga0199097_01	2834983998	B-1960	2045798	Accessory	OG0001431	16	17	76	449	Signal transduction histidine kinase	Signal Transduction;T;Signal transduction histidine kinase
COG0642	cog	NZ_ACQU01000006	645561333	ATCC10988	113352	Accessory	OG0001431	16	17	129	421	Signal transduction histidine kinase	Signal Transduction;T;Signal transduction histidine kinase
COG0642	cog	NC_013355	646344929	NCIMB11163	2124771	Accessory	OG0001431	16	17	129	424	Signal transduction histidine kinase	Signal Transduction;T;Signal transduction histidine kinase
COG0642	cog	Ga0314521_11	2812338449	B-23394	1961378	Accessory	OG0001431	16	17	155	447	Signal transduction histidine kinase	Signal Transduction;T;Signal transduction histidine kinase
COG0642	cog	Ga0302528_01	2834885518	ZM4	2058755	Accessory	OG0001431	16	17	74	449	Signal transduction histidine kinase	Signal Transduction;T;Signal transduction histidine kinase
COG0645	cog	Ga0314522_13	2812632205	uvs51	32458	Accessory	OG0001794	5	17	1	120	Predicted kinase	General Functional Prediction only;R;Predicted kinase
COG0645	cog	NZ_ACQU01000016	645561891	ATCC10988	32471	Accessory	OG0001794	5	17	1	120	Predicted kinase	General Functional Prediction only;R;Predicted kinase
COG0645	cog	Ga0314524_12	2812615104	CU1rif2	33304	Accessory	OG0001794	5	17	1	120	Predicted kinase	General Functional Prediction only;R;Predicted kinase
COG0653	cog	NZ_ACQU01000004	645561161	ATCC10988	136596	Accessory	OG0001472	16	17	2	915	Preprotein translocase subunit SecA (ATPase_ RNA helicase)	Intracellular trafficing and secretion;U;Preprotein translocase subunit SecA (ATPase_ RNA helicase)
COG0653	cog	Ga0302528_01	2834885283	ZM4	2058755	Accessory	OG0001472	16	17	2	915	Preprotein translocase subunit SecA (ATPase_ RNA helicase)	Intracellular trafficing and secretion;U;Preprotein translocase subunit SecA (ATPase_ RNA helicase)
COG0653	cog	Ga0199097_01	2834984231	B-1960	2045798	Accessory	OG0001472	16	17	2	915	Preprotein translocase subunit SecA (ATPase_ RNA helicase)	Intracellular trafficing and secretion;U;Preprotein translocase subunit SecA (ATPase_ RNA helicase)
COG0653	cog	Ga0314523_11	2812616705	CU1	2024562	Accessory	OG0001472	16	17	2	915	Preprotein translocase subunit SecA (ATPase_ RNA helicase)	Intracellular trafficing and secretion;U;Preprotein translocase subunit SecA (ATPase_ RNA helicase)
COG0653	cog	NC_015709	650969576	pomaceae	1989865	Accessory	OG0001472	16	17	2	913	Preprotein translocase subunit SecA (ATPase_ RNA helicase)	Intracellular trafficing and secretion;U;Preprotein translocase subunit SecA (ATPase_ RNA helicase)
COG0653	cog	CP003709	2559158442	B-12526	2011869	Accessory	OG0001472	16	17	2	915	Preprotein translocase subunit SecA (ATPase_ RNA helicase)	Intracellular trafficing and secretion;U;Preprotein translocase subunit SecA (ATPase_ RNA helicase)
COG0653	cog	Ga0314521_11	2812338216	B-23394	1961378	Accessory	OG0001472	16	17	2	915	Preprotein translocase subunit SecA (ATPase_ RNA helicase)	Intracellular trafficing and secretion;U;Preprotein translocase subunit SecA (ATPase_ RNA helicase)
COG0653	cog	Ga0314526_11	2812610437	francensis	1982238	Accessory	OG0001472	16	17	2	915	Preprotein translocase subunit SecA (ATPase_ RNA helicase)	Intracellular trafficing and secretion;U;Preprotein translocase subunit SecA (ATPase_ RNA helicase)
COG0653	cog	NC_013355	646345158	NCIMB11163	2124771	Accessory	OG0001472	16	17	2	915	Preprotein translocase subunit SecA (ATPase_ RNA helicase)	Intracellular trafficing and secretion;U;Preprotein translocase subunit SecA (ATPase_ RNA helicase)
COG0653	cog	ZCP4_Contig24.1	2545822166	CP4	1998637	Accessory	OG0001472	16	17	2	915	Preprotein translocase subunit SecA (ATPase_ RNA helicase)	Intracellular trafficing and secretion;U;Preprotein translocase subunit SecA (ATPase_ RNA helicase)
COG0653	cog	Ga0314518_11	2812638177	CP1	2045935	Accessory	OG0001472	16	17	2	915	Preprotein translocase subunit SecA (ATPase_ RNA helicase)	Intracellular trafficing and secretion;U;Preprotein translocase subunit SecA (ATPase_ RNA helicase)
COG0653	cog	Ga0314525_11	2812611527	PROIMI A1	2008840	Accessory	OG0001472	16	17	2	915	Preprotein translocase subunit SecA (ATPase_ RNA helicase)	Intracellular trafficing and secretion;U;Preprotein translocase subunit SecA (ATPase_ RNA helicase)
COG0653	cog	Ga0314519_11	2812408002	B-4492	1699179	Accessory	OG0001472	16	17	2	915	Preprotein translocase subunit SecA (ATPase_ RNA helicase)	Intracellular trafficing and secretion;U;Preprotein translocase subunit SecA (ATPase_ RNA helicase)
COG0653	cog	Ga0314524_11	2812613991	CU1rif2	2015394	Accessory	OG0001472	16	17	2	915	Preprotein translocase subunit SecA (ATPase_ RNA helicase)	Intracellular trafficing and secretion;U;Preprotein translocase subunit SecA (ATPase_ RNA helicase)
COG0653	cog	Ga0046430_14	2635564484	Z6	1961306	Accessory	OG0001472	16	17	2	915	Preprotein translocase subunit SecA (ATPase_ RNA helicase)	Intracellular trafficing and secretion;U;Preprotein translocase subunit SecA (ATPase_ RNA helicase)
COG0653	cog	Ga0314522_11	2812631343	uvs51	1729298	Accessory	OG0001472	16	17	2	915	Preprotein translocase subunit SecA (ATPase_ RNA helicase)	Intracellular trafficing and secretion;U;Preprotein translocase subunit SecA (ATPase_ RNA helicase)
COG0656	cog	Ga0314518_11	2812639614	CP1	2045935	Accessory	OG0001390	16	17	7	276	Aldo/keto reductase_ related to diketogulonate reductase	Secondary Structure;Q;Aldo/keto reductase_ related to diketogulonate reductase
COG0656	cog	Ga0314522_11	2812631720	uvs51	1729298	Accessory	OG0001390	16	17	7	276	Aldo/keto reductase_ related to diketogulonate reductase	Secondary Structure;Q;Aldo/keto reductase_ related to diketogulonate reductase
COG0656	cog	Ga0314525_11	2812611906	PROIMI A1	2008840	Accessory	OG0001390	16	17	7	276	Aldo/keto reductase_ related to diketogulonate reductase	Secondary Structure;Q;Aldo/keto reductase_ related to diketogulonate reductase
COG0656	cog	Ga0314521_11	2812338597	B-23394	1961378	Accessory	OG0001390	16	17	7	276	Aldo/keto reductase_ related to diketogulonate reductase	Secondary Structure;Q;Aldo/keto reductase_ related to diketogulonate reductase
COG0656	cog	Ga0199097_01	2834985688	B-1960	2045798	Accessory	OG0001390	16	17	7	281	Aldo/keto reductase_ related to diketogulonate reductase	Secondary Structure;Q;Aldo/keto reductase_ related to diketogulonate reductase
COG0656	cog	Ga0302528_01	2834885667	ZM4	2058755	Accessory	OG0001390	16	17	7	281	Aldo/keto reductase_ related to diketogulonate reductase	Secondary Structure;Q;Aldo/keto reductase_ related to diketogulonate reductase
COG0656	cog	Ga0314519_11	2812409161	B-4492	1699179	Accessory	OG0001390	16	17	7	276	Aldo/keto reductase_ related to diketogulonate reductase	Secondary Structure;Q;Aldo/keto reductase_ related to diketogulonate reductase
COG0656	cog	NZ_ACQU01000003	645560993	ATCC10988	293545	Accessory	OG0001390	16	17	7	276	Aldo/keto reductase_ related to diketogulonate reductase	Secondary Structure;Q;Aldo/keto reductase_ related to diketogulonate reductase
COG0656	cog	Ga0314523_11	2812615276	CU1	2024562	Accessory	OG0001390	16	17	7	276	Aldo/keto reductase_ related to diketogulonate reductase	Secondary Structure;Q;Aldo/keto reductase_ related to diketogulonate reductase
COG0656	cog	CP003709	2559158068	B-12526	2011869	Accessory	OG0001390	16	17	7	276	Aldo/keto reductase_ related to diketogulonate reductase	Secondary Structure;Q;Aldo/keto reductase_ related to diketogulonate reductase
COG0656	cog	NC_013355	646344783	NCIMB11163	2124771	Accessory	OG0001390	16	17	7	276	Aldo/keto reductase_ related to diketogulonate reductase	Secondary Structure;Q;Aldo/keto reductase_ related to diketogulonate reductase
COG0656	cog	Ga0314524_11	2812614363	CU1rif2	2015394	Accessory	OG0001390	16	17	7	276	Aldo/keto reductase_ related to diketogulonate reductase	Secondary Structure;Q;Aldo/keto reductase_ related to diketogulonate reductase
COG0656	cog	Ga0314520_109	2819487154	CP3	69132	Accessory	OG0001390	16	17	7	276	Aldo/keto reductase_ related to diketogulonate reductase	Secondary Structure;Q;Aldo/keto reductase_ related to diketogulonate reductase
COG0656	cog	ZCP4_Contig24.1	2545821788	CP4	1998637	Accessory	OG0001390	16	17	7	276	Aldo/keto reductase_ related to diketogulonate reductase	Secondary Structure;Q;Aldo/keto reductase_ related to diketogulonate reductase
COG0656	cog	Ga0314526_11	2812610810	francensis	1982238	Accessory	OG0001390	16	17	7	279	Aldo/keto reductase_ related to diketogulonate reductase	Secondary Structure;Q;Aldo/keto reductase_ related to diketogulonate reductase
COG0656	cog	Ga0046430_14	2635564101	Z6	1961306	Accessory	OG0001390	16	17	7	276	Aldo/keto reductase_ related to diketogulonate reductase	Secondary Structure;Q;Aldo/keto reductase_ related to diketogulonate reductase
COG0657	cog	Ga0302528_05	2834886448	ZM4	39266	Accessory	OG0002078	2	17	12	289	Acetyl esterase/lipase	Lipid metabolism;I;Acetyl esterase/lipase
COG0664	cog	Ga0302528_05	2834886449	ZM4	39266	Accessory	OG0000005	15	17	12	264	cAMP-binding domain of CRP or a regulatory subunit of cAMP-dependent protein kinases	Signal Transduction;T;cAMP-binding domain of CRP or a regulatory subunit of cAMP-dependent protein kinases
COG0667	cog	CP003709	2559159270	B-12526	2011869	Accessory	OG0001520	13	17	1	323	Predicted oxidoreductase (related to aryl-alcohol dehydrogenase)	General Functional Prediction only;R;Predicted oxidoreductase (related to aryl-alcohol dehydrogenase)
COG0667	cog	Ga0314519_14	2812409820	B-4492	14943	Accessory	OG0001520	13	17	1	327	Predicted oxidoreductase (related to aryl-alcohol dehydrogenase)	General Functional Prediction only;R;Predicted oxidoreductase (related to aryl-alcohol dehydrogenase)
COG0667	cog	Ga0302528_03	2834886347	ZM4	33006	Accessory	OG0001520	13	17	1	316	Predicted oxidoreductase (related to aryl-alcohol dehydrogenase)	General Functional Prediction only;R;Predicted oxidoreductase (related to aryl-alcohol dehydrogenase)
COG0667	cog	Ga0314521_14	2812339114	B-23394	14947	Accessory	OG0001520	13	17	1	327	Predicted oxidoreductase (related to aryl-alcohol dehydrogenase)	General Functional Prediction only;R;Predicted oxidoreductase (related to aryl-alcohol dehydrogenase)
COG0667	cog	Ga0314525_11	2812612475	PROIMI A1	2008840	Accessory	OG0001520	13	17	1	323	Predicted oxidoreductase (related to aryl-alcohol dehydrogenase)	General Functional Prediction only;R;Predicted oxidoreductase (related to aryl-alcohol dehydrogenase)
COG0667	cog	Ga0302528_03	2834886346	ZM4	33006	Accessory	OG0001520	13	17	1	324	Predicted oxidoreductase (related to aryl-alcohol dehydrogenase)	General Functional Prediction only;R;Predicted oxidoreductase (related to aryl-alcohol dehydrogenase)
COG0667	cog	NC_015709	650970781	pomaceae	1989865	Accessory	OG0001520	13	17	1	324	Predicted oxidoreductase (related to aryl-alcohol dehydrogenase)	General Functional Prediction only;R;Predicted oxidoreductase (related to aryl-alcohol dehydrogenase)
COG0667	cog	NC_015709	650970124	pomaceae	1989865	Accessory	OG0001520	13	17	1	326	Predicted oxidoreductase (related to aryl-alcohol dehydrogenase)	General Functional Prediction only;R;Predicted oxidoreductase (related to aryl-alcohol dehydrogenase)
COG0667	cog	Ga0314523_11	2812615846	CU1	2024562	Accessory	OG0001520	13	17	1	323	Predicted oxidoreductase (related to aryl-alcohol dehydrogenase)	General Functional Prediction only;R;Predicted oxidoreductase (related to aryl-alcohol dehydrogenase)
COG0667	cog	ZCP4_Contig24.1	2545823002	CP4	1998637	Accessory	OG0001520	13	17	1	323	Predicted oxidoreductase (related to aryl-alcohol dehydrogenase)	General Functional Prediction only;R;Predicted oxidoreductase (related to aryl-alcohol dehydrogenase)
COG0667	cog	Ga0302528_01	2834886284	ZM4	2058755	Accessory	OG0001520	13	17	1	323	Predicted oxidoreductase (related to aryl-alcohol dehydrogenase)	General Functional Prediction only;R;Predicted oxidoreductase (related to aryl-alcohol dehydrogenase)
COG0667	cog	Ga0314522_11	2812630484	uvs51	1729298	Accessory	OG0001520	13	17	1	323	Predicted oxidoreductase (related to aryl-alcohol dehydrogenase)	General Functional Prediction only;R;Predicted oxidoreductase (related to aryl-alcohol dehydrogenase)
COG0667	cog	NZ_ACQU01000010	645561660	ATCC10988	54838	Accessory	OG0001520	13	17	1	323	Predicted oxidoreductase (related to aryl-alcohol dehydrogenase)	General Functional Prediction only;R;Predicted oxidoreductase (related to aryl-alcohol dehydrogenase)
COG0667	cog	Ga0046430_12	2635564060	Z6	14947	Accessory	OG0001520	13	17	1	327	Predicted oxidoreductase (related to aryl-alcohol dehydrogenase)	General Functional Prediction only;R;Predicted oxidoreductase (related to aryl-alcohol dehydrogenase)
COG0667	cog	Ga0314524_11	2812614936	CU1rif2	2015394	Accessory	OG0001520	13	17	1	323	Predicted oxidoreductase (related to aryl-alcohol dehydrogenase)	General Functional Prediction only;R;Predicted oxidoreductase (related to aryl-alcohol dehydrogenase)
COG0667	cog	NC_013355	646345981	NCIMB11163	2124771	Accessory	OG0001520	13	17	1	323	Predicted oxidoreductase (related to aryl-alcohol dehydrogenase)	General Functional Prediction only;R;Predicted oxidoreductase (related to aryl-alcohol dehydrogenase)
COG0667	cog	Ga0314518_11	2812638126	CP1	2045935	Accessory	OG0001459	16	17	13	326	Predicted oxidoreductase (related to aryl-alcohol dehydrogenase)	General Functional Prediction only;R;Predicted oxidoreductase (related to aryl-alcohol dehydrogenase)
COG0667	cog	Ga0314521_11	2812338267	B-23394	1961378	Accessory	OG0001459	16	17	13	326	Predicted oxidoreductase (related to aryl-alcohol dehydrogenase)	General Functional Prediction only;R;Predicted oxidoreductase (related to aryl-alcohol dehydrogenase)
COG0667	cog	CP003709	2559158393	B-12526	2011869	Accessory	OG0001459	16	17	13	326	Predicted oxidoreductase (related to aryl-alcohol dehydrogenase)	General Functional Prediction only;R;Predicted oxidoreductase (related to aryl-alcohol dehydrogenase)
COG0667	cog	Ga0199097_01	2834984181	B-1960	2045798	Accessory	OG0001459	16	17	12	327	Predicted oxidoreductase (related to aryl-alcohol dehydrogenase)	General Functional Prediction only;R;Predicted oxidoreductase (related to aryl-alcohol dehydrogenase)
COG0667	cog	Ga0314525_11	2812611578	PROIMI A1	2008840	Accessory	OG0001459	16	17	13	326	Predicted oxidoreductase (related to aryl-alcohol dehydrogenase)	General Functional Prediction only;R;Predicted oxidoreductase (related to aryl-alcohol dehydrogenase)
COG0667	cog	Ga0314526_11	2812610486	francensis	1982238	Accessory	OG0001459	16	17	16	328	Predicted oxidoreductase (related to aryl-alcohol dehydrogenase)	General Functional Prediction only;R;Predicted oxidoreductase (related to aryl-alcohol dehydrogenase)
COG0667	cog	NC_015709	650969528	pomaceae	1989865	Accessory	OG0001459	16	17	31	329	Predicted oxidoreductase (related to aryl-alcohol dehydrogenase)	General Functional Prediction only;R;Predicted oxidoreductase (related to aryl-alcohol dehydrogenase)
COG0667	cog	Ga0314519_11	2812409491	B-4492	1699179	Accessory	OG0001459	16	17	13	326	Predicted oxidoreductase (related to aryl-alcohol dehydrogenase)	General Functional Prediction only;R;Predicted oxidoreductase (related to aryl-alcohol dehydrogenase)
COG0667	cog	ZCP4_Contig24.1	2545822115	CP4	1998637	Accessory	OG0001459	16	17	13	326	Predicted oxidoreductase (related to aryl-alcohol dehydrogenase)	General Functional Prediction only;R;Predicted oxidoreductase (related to aryl-alcohol dehydrogenase)
COG0667	cog	Ga0314524_11	2812614043	CU1rif2	2015394	Accessory	OG0001459	16	17	13	326	Predicted oxidoreductase (related to aryl-alcohol dehydrogenase)	General Functional Prediction only;R;Predicted oxidoreductase (related to aryl-alcohol dehydrogenase)
COG0667	cog	NZ_ACQU01000004	645561110	ATCC10988	136596	Accessory	OG0001459	16	17	13	326	Predicted oxidoreductase (related to aryl-alcohol dehydrogenase)	General Functional Prediction only;R;Predicted oxidoreductase (related to aryl-alcohol dehydrogenase)
COG0667	cog	Ga0302528_01	2834885334	ZM4	2058755	Accessory	OG0001459	16	17	12	327	Predicted oxidoreductase (related to aryl-alcohol dehydrogenase)	General Functional Prediction only;R;Predicted oxidoreductase (related to aryl-alcohol dehydrogenase)
COG0667	cog	NC_013355	646345106	NCIMB11163	2124771	Accessory	OG0001459	16	17	13	326	Predicted oxidoreductase (related to aryl-alcohol dehydrogenase)	General Functional Prediction only;R;Predicted oxidoreductase (related to aryl-alcohol dehydrogenase)
COG0667	cog	Ga0314522_11	2812631395	uvs51	1729298	Accessory	OG0001459	16	17	13	326	Predicted oxidoreductase (related to aryl-alcohol dehydrogenase)	General Functional Prediction only;R;Predicted oxidoreductase (related to aryl-alcohol dehydrogenase)
COG0667	cog	Ga0046430_14	2635564433	Z6	1961306	Accessory	OG0001459	16	17	13	326	Predicted oxidoreductase (related to aryl-alcohol dehydrogenase)	General Functional Prediction only;R;Predicted oxidoreductase (related to aryl-alcohol dehydrogenase)
COG0667	cog	Ga0314523_11	2812616756	CU1	2024562	Accessory	OG0001459	16	17	13	326	Predicted oxidoreductase (related to aryl-alcohol dehydrogenase)	General Functional Prediction only;R;Predicted oxidoreductase (related to aryl-alcohol dehydrogenase)
COG0671	cog	Ga0199097_01	2834984973	B-1960	2045798	Accessory	OG0001505	16	17	44	251	Membrane-associated phospholipid phosphatase	Lipid metabolism;I;Membrane-associated phospholipid phosphatase
COG0671	cog	Ga0302528_01	2834884554	ZM4	2058755	Accessory	OG0001505	16	17	43	251	Membrane-associated phospholipid phosphatase	Lipid metabolism;I;Membrane-associated phospholipid phosphatase
COG0673	cog	ZCP4_Contig22.3	2545823603	CP4	33915	Accessory	OG0001995	2	17	17	375	Predicted dehydrogenase	General Functional Prediction only;R;Predicted dehydrogenase
COG0673	cog	CP003710	2559158043	B-12526	33915	Accessory	OG0001995	2	17	17	375	Predicted dehydrogenase	General Functional Prediction only;R;Predicted dehydrogenase
COG0694	cog	Ga0314525_11	2812612345	PROIMI A1	2008840	Accessory	OG0001529	16	17	1	75	Fe-S cluster biogenesis protein NfuA_ 4Fe-4S-binding domain	Post-translational modification_ protein turnover_ chaperone functions;O;Fe-S cluster biogenesis protein NfuA_ 4Fe-4S-binding domain
COG0694	cog	Ga0314523_11	2812615722	CU1	2024562	Accessory	OG0001529	16	17	1	75	Fe-S cluster biogenesis protein NfuA_ 4Fe-4S-binding domain	Post-translational modification_ protein turnover_ chaperone functions;O;Fe-S cluster biogenesis protein NfuA_ 4Fe-4S-binding domain
COG0694	cog	ZCP4_Contig24.1	2545823121	CP4	1998637	Accessory	OG0001529	16	17	1	75	Fe-S cluster biogenesis protein NfuA_ 4Fe-4S-binding domain	Post-translational modification_ protein turnover_ chaperone functions;O;Fe-S cluster biogenesis protein NfuA_ 4Fe-4S-binding domain
COG0694	cog	Ga0314526_11	2812611253	francensis	1982238	Accessory	OG0001529	16	17	1	75	Fe-S cluster biogenesis protein NfuA_ 4Fe-4S-binding domain	Post-translational modification_ protein turnover_ chaperone functions;O;Fe-S cluster biogenesis protein NfuA_ 4Fe-4S-binding domain
COG0694	cog	NC_015709	650970554	pomaceae	1989865	Accessory	OG0001529	16	17	4	76	Fe-S cluster biogenesis protein NfuA_ 4Fe-4S-binding domain	Post-translational modification_ protein turnover_ chaperone functions;O;Fe-S cluster biogenesis protein NfuA_ 4Fe-4S-binding domain
COG0694	cog	Ga0314522_12	2812632168	uvs51	284424	Accessory	OG0001529	16	17	1	75	Fe-S cluster biogenesis protein NfuA_ 4Fe-4S-binding domain	Post-translational modification_ protein turnover_ chaperone functions;O;Fe-S cluster biogenesis protein NfuA_ 4Fe-4S-binding domain
COG0694	cog	Ga0199097_01	2834985241	B-1960	2045798	Accessory	OG0001529	16	17	1	76	Fe-S cluster biogenesis protein NfuA_ 4Fe-4S-binding domain	Post-translational modification_ protein turnover_ chaperone functions;O;Fe-S cluster biogenesis protein NfuA_ 4Fe-4S-binding domain
COG0694	cog	NC_013355	646346207	NCIMB11163	2124771	Accessory	OG0001529	16	17	1	75	Fe-S cluster biogenesis protein NfuA_ 4Fe-4S-binding domain	Post-translational modification_ protein turnover_ chaperone functions;O;Fe-S cluster biogenesis protein NfuA_ 4Fe-4S-binding domain
COG0694	cog	Ga0314520_112	2819487303	CP3	45022	Accessory	OG0001529	16	17	1	75	Fe-S cluster biogenesis protein NfuA_ 4Fe-4S-binding domain	Post-translational modification_ protein turnover_ chaperone functions;O;Fe-S cluster biogenesis protein NfuA_ 4Fe-4S-binding domain
COG0694	cog	Ga0314524_11	2812614812	CU1rif2	2015394	Accessory	OG0001529	16	17	1	75	Fe-S cluster biogenesis protein NfuA_ 4Fe-4S-binding domain	Post-translational modification_ protein turnover_ chaperone functions;O;Fe-S cluster biogenesis protein NfuA_ 4Fe-4S-binding domain
COG0694	cog	NZ_ACQU01000014	645561840	ATCC10988	36028	Accessory	OG0001529	16	17	1	75	Fe-S cluster biogenesis protein NfuA_ 4Fe-4S-binding domain	Post-translational modification_ protein turnover_ chaperone functions;O;Fe-S cluster biogenesis protein NfuA_ 4Fe-4S-binding domain
COG0694	cog	Ga0314518_11	2812639172	CP1	2045935	Accessory	OG0001529	16	17	1	75	Fe-S cluster biogenesis protein NfuA_ 4Fe-4S-binding domain	Post-translational modification_ protein turnover_ chaperone functions;O;Fe-S cluster biogenesis protein NfuA_ 4Fe-4S-binding domain
COG0694	cog	Ga0302528_01	2834886118	ZM4	2058755	Accessory	OG0001529	16	17	1	76	Fe-S cluster biogenesis protein NfuA_ 4Fe-4S-binding domain	Post-translational modification_ protein turnover_ chaperone functions;O;Fe-S cluster biogenesis protein NfuA_ 4Fe-4S-binding domain
COG0694	cog	CP003709	2559159400	B-12526	2011869	Accessory	OG0001529	16	17	1	75	Fe-S cluster biogenesis protein NfuA_ 4Fe-4S-binding domain	Post-translational modification_ protein turnover_ chaperone functions;O;Fe-S cluster biogenesis protein NfuA_ 4Fe-4S-binding domain
COG0697	cog	Ga0314523_11	2812616289	CU1	2024562	Accessory	OG0001688	10	17	9	306	Permease of the drug/metabolite transporter (DMT) superfamily	NA;GER;Permease of the drug/metabolite transporter (DMT) superfamily
COG0697	cog	CP003709	2559159238	B-12526	2011869	Accessory	OG0001688	10	17	9	306	Permease of the drug/metabolite transporter (DMT) superfamily	NA;GER;Permease of the drug/metabolite transporter (DMT) superfamily
COG0697	cog	ZCP4_Contig24.1	2545822969	CP4	1998637	Accessory	OG0001688	10	17	9	306	Permease of the drug/metabolite transporter (DMT) superfamily	NA;GER;Permease of the drug/metabolite transporter (DMT) superfamily
COG0697	cog	Ga0314520_111	2819487257	CP3	47465	Accessory	OG0001688	10	17	9	306	Permease of the drug/metabolite transporter (DMT) superfamily	NA;GER;Permease of the drug/metabolite transporter (DMT) superfamily
COG0697	cog	Ga0302528_01	2834884469	ZM4	2058755	Accessory	OG0001688	10	17	6	306	Permease of the drug/metabolite transporter (DMT) superfamily	NA;GER;Permease of the drug/metabolite transporter (DMT) superfamily
COG0697	cog	Ga0314524_11	2812613574	CU1rif2	2015394	Accessory	OG0001688	10	17	9	306	Permease of the drug/metabolite transporter (DMT) superfamily	NA;GER;Permease of the drug/metabolite transporter (DMT) superfamily
COG0697	cog	Ga0314525_11	2812612508	PROIMI A1	2008840	Accessory	OG0001688	10	17	9	306	Permease of the drug/metabolite transporter (DMT) superfamily	NA;GER;Permease of the drug/metabolite transporter (DMT) superfamily
COG0697	cog	Ga0314522_11	2812630927	uvs51	1729298	Accessory	OG0001688	10	17	9	306	Permease of the drug/metabolite transporter (DMT) superfamily	NA;GER;Permease of the drug/metabolite transporter (DMT) superfamily
COG0702	cog	Ga0046430_14	2635565435	Z6	1961306	Accessory	OG0001841	3	17	3	221	Uncharacterized conserved protein YbjT_ contains NAD(P)-binding and DUF2867 domains	General Functional Prediction only;R;Uncharacterized conserved protein YbjT_ contains NAD(P)-binding and DUF2867 domains
COG0702	cog	Ga0314521_11	2812337263	B-23394	1961378	Accessory	OG0001841	3	17	5	257	Uncharacterized conserved protein YbjT_ contains NAD(P)-binding and DUF2867 domains	General Functional Prediction only;R;Uncharacterized conserved protein YbjT_ contains NAD(P)-binding and DUF2867 domains
COG0702	cog	Ga0314519_12	2812409548	B-4492	276124	Accessory	OG0001841	3	17	5	257	Uncharacterized conserved protein YbjT_ contains NAD(P)-binding and DUF2867 domains	General Functional Prediction only;R;Uncharacterized conserved protein YbjT_ contains NAD(P)-binding and DUF2867 domains
COG0702	cog	Ga0314519_11	2812408947	B-4492	1699179	Accessory	OG0001841	3	17	5	257	Uncharacterized conserved protein YbjT_ contains NAD(P)-binding and DUF2867 domains	General Functional Prediction only;R;Uncharacterized conserved protein YbjT_ contains NAD(P)-binding and DUF2867 domains
COG0714	cog	Ga0314521_11	2812338774	B-23394	1961378	Accessory	OG0001553	16	17	26	326	MoxR-like ATPase	General Functional Prediction only;R;MoxR-like ATPase
COG0714	cog	Ga0314522_11	2812631906	uvs51	1729298	Accessory	OG0001553	16	17	26	326	MoxR-like ATPase	General Functional Prediction only;R;MoxR-like ATPase
COG0714	cog	NZ_ACQU01000003	645560820	ATCC10988	293545	Accessory	OG0001553	16	17	26	326	MoxR-like ATPase	General Functional Prediction only;R;MoxR-like ATPase
COG0714	cog	ZCP4_Contig24.1	2545823387	CP4	1998637	Accessory	OG0001553	16	17	26	326	MoxR-like ATPase	General Functional Prediction only;R;MoxR-like ATPase
COG0714	cog	Ga0314526_11	2812610995	francensis	1982238	Accessory	OG0001553	16	17	28	329	MoxR-like ATPase	General Functional Prediction only;R;MoxR-like ATPase
COG0714	cog	Ga0314523_11	2812615449	CU1	2024562	Accessory	OG0001553	16	17	26	326	MoxR-like ATPase	General Functional Prediction only;R;MoxR-like ATPase
COG0714	cog	NC_013355	646346473	NCIMB11163	2124771	Accessory	OG0001553	16	17	26	326	MoxR-like ATPase	General Functional Prediction only;R;MoxR-like ATPase
COG0714	cog	Ga0302528_01	2834885848	ZM4	2058755	Accessory	OG0001553	16	17	27	326	MoxR-like ATPase	General Functional Prediction only;R;MoxR-like ATPase
COG0714	cog	Ga0199097_01	2834985513	B-1960	2045798	Accessory	OG0001553	16	17	27	326	MoxR-like ATPase	General Functional Prediction only;R;MoxR-like ATPase
COG0714	cog	Ga0314518_11	2812639437	CP1	2045935	Accessory	OG0001553	16	17	26	326	MoxR-like ATPase	General Functional Prediction only;R;MoxR-like ATPase
COG0714	cog	CP003709	2559159665	B-12526	2011869	Accessory	OG0001553	16	17	26	326	MoxR-like ATPase	General Functional Prediction only;R;MoxR-like ATPase
COG0714	cog	NC_015709	650970822	pomaceae	1989865	Accessory	OG0001553	16	17	28	325	MoxR-like ATPase	General Functional Prediction only;R;MoxR-like ATPase
COG0714	cog	Ga0314524_11	2812614548	CU1rif2	2015394	Accessory	OG0001553	16	17	26	326	MoxR-like ATPase	General Functional Prediction only;R;MoxR-like ATPase
COG0714	cog	Ga0314519_11	2812408985	B-4492	1699179	Accessory	OG0001553	16	17	26	326	MoxR-like ATPase	General Functional Prediction only;R;MoxR-like ATPase
COG0714	cog	Ga0314525_11	2812612078	PROIMI A1	2008840	Accessory	OG0001553	16	17	26	326	MoxR-like ATPase	General Functional Prediction only;R;MoxR-like ATPase
COG0714	cog	Ga0046430_14	2635565720	Z6	1961306	Accessory	OG0001553	16	17	26	326	MoxR-like ATPase	General Functional Prediction only;R;MoxR-like ATPase
COG0715	cog	NC_013355	646346541	NCIMB11163	2124771	Accessory	OG0002072	2	17	2	308	ABC-type nitrate/sulfonate/bicarbonate transport system_ periplasmic component	Inorganic ion transport and metabolism;P;ABC-type nitrate/sulfonate/bicarbonate transport system_ periplasmic component
COG0715	cog	Ga0302528_01	2834885774	ZM4	2058755	Accessory	OG0002072	2	17	4	307	ABC-type nitrate/sulfonate/bicarbonate transport system_ periplasmic component	Inorganic ion transport and metabolism;P;ABC-type nitrate/sulfonate/bicarbonate transport system_ periplasmic component
COG0715	cog	Ga0302528_01	2834885595	ZM4	2058755	Accessory	OG0001725	7	17	58	350	ABC-type nitrate/sulfonate/bicarbonate transport system_ periplasmic component	Inorganic ion transport and metabolism;P;ABC-type nitrate/sulfonate/bicarbonate transport system_ periplasmic component
COG0715	cog	NC_013355	646344850	NCIMB11163	2124771	Accessory	OG0001725	7	17	81	348	ABC-type nitrate/sulfonate/bicarbonate transport system_ periplasmic component	Inorganic ion transport and metabolism;P;ABC-type nitrate/sulfonate/bicarbonate transport system_ periplasmic component
COG0715	cog	CP003709	2559158133	B-12526	2011869	Accessory	OG0001725	7	17	81	348	ABC-type nitrate/sulfonate/bicarbonate transport system_ periplasmic component	Inorganic ion transport and metabolism;P;ABC-type nitrate/sulfonate/bicarbonate transport system_ periplasmic component
COG0715	cog	ZCP4_Contig24.1	2545821853	CP4	1998637	Accessory	OG0001725	7	17	81	348	ABC-type nitrate/sulfonate/bicarbonate transport system_ periplasmic component	Inorganic ion transport and metabolism;P;ABC-type nitrate/sulfonate/bicarbonate transport system_ periplasmic component
COG0715	cog	Ga0314525_11	2812611834	PROIMI A1	2008840	Accessory	OG0001725	7	17	81	348	ABC-type nitrate/sulfonate/bicarbonate transport system_ periplasmic component	Inorganic ion transport and metabolism;P;ABC-type nitrate/sulfonate/bicarbonate transport system_ periplasmic component
COG0715	cog	Ga0199097_01	2834985755	B-1960	2045798	Accessory	OG0001725	7	17	58	350	ABC-type nitrate/sulfonate/bicarbonate transport system_ periplasmic component	Inorganic ion transport and metabolism;P;ABC-type nitrate/sulfonate/bicarbonate transport system_ periplasmic component
COG0715	cog	Ga0314518_11	2812637871	CP1	2045935	Accessory	OG0001725	7	17	81	348	ABC-type nitrate/sulfonate/bicarbonate transport system_ periplasmic component	Inorganic ion transport and metabolism;P;ABC-type nitrate/sulfonate/bicarbonate transport system_ periplasmic component
COG0721	cog	Ga0046430_14	2635564620	Z6	1961306	Accessory	OG0001487	16	17	4	96	Asp-tRNAAsn/Glu-tRNAGln amidotransferase C subunit	Tranlsation;J;Asp-tRNAAsn/Glu-tRNAGln amidotransferase C subunit
COG0721	cog	NC_015709	650969701	pomaceae	1989865	Accessory	OG0001487	16	17	4	96	Asp-tRNAAsn/Glu-tRNAGln amidotransferase C subunit	Tranlsation;J;Asp-tRNAAsn/Glu-tRNAGln amidotransferase C subunit
COG0721	cog	CP003709	2559158570	B-12526	2011869	Accessory	OG0001487	16	17	4	96	Asp-tRNAAsn/Glu-tRNAGln amidotransferase C subunit	Tranlsation;J;Asp-tRNAAsn/Glu-tRNAGln amidotransferase C subunit
COG0721	cog	Ga0314525_11	2812613182	PROIMI A1	2008840	Accessory	OG0001487	16	17	4	96	Asp-tRNAAsn/Glu-tRNAGln amidotransferase C subunit	Tranlsation;J;Asp-tRNAAsn/Glu-tRNAGln amidotransferase C subunit
COG0721	cog	NC_013355	646345283	NCIMB11163	2124771	Accessory	OG0001487	16	17	4	96	Asp-tRNAAsn/Glu-tRNAGln amidotransferase C subunit	Tranlsation;J;Asp-tRNAAsn/Glu-tRNAGln amidotransferase C subunit
COG0721	cog	Ga0199097_01	2834984365	B-1960	2045798	Accessory	OG0001487	16	17	2	96	Asp-tRNAAsn/Glu-tRNAGln amidotransferase C subunit	Tranlsation;J;Asp-tRNAAsn/Glu-tRNAGln amidotransferase C subunit
COG0721	cog	Ga0314524_11	2812613857	CU1rif2	2015394	Accessory	OG0001487	16	17	4	96	Asp-tRNAAsn/Glu-tRNAGln amidotransferase C subunit	Tranlsation;J;Asp-tRNAAsn/Glu-tRNAGln amidotransferase C subunit
COG0721	cog	Ga0314523_11	2812616572	CU1	2024562	Accessory	OG0001487	16	17	4	96	Asp-tRNAAsn/Glu-tRNAGln amidotransferase C subunit	Tranlsation;J;Asp-tRNAAsn/Glu-tRNAGln amidotransferase C subunit
COG0721	cog	ZCP4_Contig24.1	2545822296	CP4	1998637	Accessory	OG0001487	16	17	4	96	Asp-tRNAAsn/Glu-tRNAGln amidotransferase C subunit	Tranlsation;J;Asp-tRNAAsn/Glu-tRNAGln amidotransferase C subunit
COG0721	cog	Ga0314518_11	2812638307	CP1	2045935	Accessory	OG0001487	16	17	4	96	Asp-tRNAAsn/Glu-tRNAGln amidotransferase C subunit	Tranlsation;J;Asp-tRNAAsn/Glu-tRNAGln amidotransferase C subunit
COG0721	cog	Ga0314526_11	2812610311	francensis	1982238	Accessory	OG0001487	16	17	4	96	Asp-tRNAAsn/Glu-tRNAGln amidotransferase C subunit	Tranlsation;J;Asp-tRNAAsn/Glu-tRNAGln amidotransferase C subunit
COG0721	cog	Ga0314521_11	2812338079	B-23394	1961378	Accessory	OG0001487	16	17	4	96	Asp-tRNAAsn/Glu-tRNAGln amidotransferase C subunit	Tranlsation;J;Asp-tRNAAsn/Glu-tRNAGln amidotransferase C subunit
COG0721	cog	Ga0302528_01	2834885152	ZM4	2058755	Accessory	OG0001487	16	17	2	96	Asp-tRNAAsn/Glu-tRNAGln amidotransferase C subunit	Tranlsation;J;Asp-tRNAAsn/Glu-tRNAGln amidotransferase C subunit
COG0721	cog	Ga0314519_11	2812408139	B-4492	1699179	Accessory	OG0001487	16	17	4	96	Asp-tRNAAsn/Glu-tRNAGln amidotransferase C subunit	Tranlsation;J;Asp-tRNAAsn/Glu-tRNAGln amidotransferase C subunit
COG0721	cog	NZ_ACQU01000002	645560489	ATCC10988	380210	Accessory	OG0001487	16	17	4	96	Asp-tRNAAsn/Glu-tRNAGln amidotransferase C subunit	Tranlsation;J;Asp-tRNAAsn/Glu-tRNAGln amidotransferase C subunit
COG0721	cog	Ga0314522_11	2812631210	uvs51	1729298	Accessory	OG0001487	16	17	4	96	Asp-tRNAAsn/Glu-tRNAGln amidotransferase C subunit	Tranlsation;J;Asp-tRNAAsn/Glu-tRNAGln amidotransferase C subunit
COG0727	cog	Ga0199097_01	2834985120	B-1960	2045798	Accessory	OG0002057	2	17	17	87	Fe-S-cluster containining protein	General Functional Prediction only;R;Fe-S-cluster containining protein
COG0729	cog	CP003709	2559158215	B-12526	2011869	Accessory	OG0001432	16	17	163	738	Outer membrane translocation and assembly module TamA	Cell wall/membrane/envelop biogenesis;M;Outer membrane translocation and assembly module TamA
COG0729	cog	Ga0314525_11	2812611758	PROIMI A1	2008840	Accessory	OG0001432	16	17	163	738	Outer membrane translocation and assembly module TamA	Cell wall/membrane/envelop biogenesis;M;Outer membrane translocation and assembly module TamA
COG0729	cog	Ga0314521_11	2812338448	B-23394	1961378	Accessory	OG0001432	16	17	163	738	Outer membrane translocation and assembly module TamA	Cell wall/membrane/envelop biogenesis;M;Outer membrane translocation and assembly module TamA
COG0729	cog	Ga0314524_11	2812614226	CU1rif2	2015394	Accessory	OG0001432	16	17	163	738	Outer membrane translocation and assembly module TamA	Cell wall/membrane/envelop biogenesis;M;Outer membrane translocation and assembly module TamA
COG0729	cog	Ga0314523_11	2812616938	CU1	2024562	Accessory	OG0001432	16	17	163	738	Outer membrane translocation and assembly module TamA	Cell wall/membrane/envelop biogenesis;M;Outer membrane translocation and assembly module TamA
COG0729	cog	NC_015709	650969349	pomaceae	1989865	Accessory	OG0001432	16	17	201	772	Outer membrane translocation and assembly module TamA	Cell wall/membrane/envelop biogenesis;M;Outer membrane translocation and assembly module TamA
COG0729	cog	Ga0046430_14	2635564250	Z6	1961306	Accessory	OG0001432	16	17	163	738	Outer membrane translocation and assembly module TamA	Cell wall/membrane/envelop biogenesis;M;Outer membrane translocation and assembly module TamA
COG0729	cog	NC_013355	646344930	NCIMB11163	2124771	Accessory	OG0001432	16	17	163	738	Outer membrane translocation and assembly module TamA	Cell wall/membrane/envelop biogenesis;M;Outer membrane translocation and assembly module TamA
COG0729	cog	Ga0199097_01	2834983999	B-1960	2045798	Accessory	OG0001432	16	17	146	738	Outer membrane translocation and assembly module TamA	Cell wall/membrane/envelop biogenesis;M;Outer membrane translocation and assembly module TamA
COG0729	cog	Ga0314522_11	2812631578	uvs51	1729298	Accessory	OG0001432	16	17	163	738	Outer membrane translocation and assembly module TamA	Cell wall/membrane/envelop biogenesis;M;Outer membrane translocation and assembly module TamA
COG0729	cog	Ga0314526_11	2812610664	francensis	1982238	Accessory	OG0001432	16	17	181	756	Outer membrane translocation and assembly module TamA	Cell wall/membrane/envelop biogenesis;M;Outer membrane translocation and assembly module TamA
COG0729	cog	Ga0302528_01	2834885517	ZM4	2058755	Accessory	OG0001432	16	17	146	738	Outer membrane translocation and assembly module TamA	Cell wall/membrane/envelop biogenesis;M;Outer membrane translocation and assembly module TamA
COG0729	cog	NZ_ACQU01000006	645561332	ATCC10988	113352	Accessory	OG0001432	16	17	163	738	Outer membrane translocation and assembly module TamA	Cell wall/membrane/envelop biogenesis;M;Outer membrane translocation and assembly module TamA
COG0729	cog	ZCP4_Contig24.1	2545821935	CP4	1998637	Accessory	OG0001432	16	17	163	738	Outer membrane translocation and assembly module TamA	Cell wall/membrane/envelop biogenesis;M;Outer membrane translocation and assembly module TamA
COG0729	cog	Ga0314519_11	2812409311	B-4492	1699179	Accessory	OG0001432	16	17	163	738	Outer membrane translocation and assembly module TamA	Cell wall/membrane/envelop biogenesis;M;Outer membrane translocation and assembly module TamA
COG0729	cog	Ga0314518_11	2812637948	CP1	2045935	Accessory	OG0001432	16	17	163	738	Outer membrane translocation and assembly module TamA	Cell wall/membrane/envelop biogenesis;M;Outer membrane translocation and assembly module TamA
COG0730	cog	Ga0314525_11	2812612122	PROIMI A1	2008840	Accessory	OG0001664	11	17	9	255	Uncharacterized membrane protein YfcA	Function Unknown;S;Uncharacterized membrane protein YfcA
COG0730	cog	ZCP4_Contig24.1	2545823343	CP4	1998637	Accessory	OG0001664	11	17	9	255	Uncharacterized membrane protein YfcA	Function Unknown;S;Uncharacterized membrane protein YfcA
COG0730	cog	Ga0314520_102	2819486413	CP3	233282	Accessory	OG0001664	11	17	9	255	Uncharacterized membrane protein YfcA	Function Unknown;S;Uncharacterized membrane protein YfcA
COG0730	cog	Ga0314521_11	2812338814	B-23394	1961378	Accessory	OG0001664	11	17	12	258	Uncharacterized membrane protein YfcA	Function Unknown;S;Uncharacterized membrane protein YfcA
COG0730	cog	Ga0314523_11	2812615494	CU1	2024562	Accessory	OG0001664	11	17	9	255	Uncharacterized membrane protein YfcA	Function Unknown;S;Uncharacterized membrane protein YfcA
COG0730	cog	Ga0314524_11	2812614583	CU1rif2	2015394	Accessory	OG0001664	11	17	9	255	Uncharacterized membrane protein YfcA	Function Unknown;S;Uncharacterized membrane protein YfcA
COG0730	cog	Ga0314519_12	2812409531	B-4492	276124	Accessory	OG0001664	11	17	12	258	Uncharacterized membrane protein YfcA	Function Unknown;S;Uncharacterized membrane protein YfcA
COG0730	cog	Ga0314522_12	2812631939	uvs51	284424	Accessory	OG0001664	11	17	9	255	Uncharacterized membrane protein YfcA	Function Unknown;S;Uncharacterized membrane protein YfcA
COG0730	cog	CP003709	2559159621	B-12526	2011869	Accessory	OG0001664	11	17	9	255	Uncharacterized membrane protein YfcA	Function Unknown;S;Uncharacterized membrane protein YfcA
COG0730	cog	NZ_ACQU01000012	645561733	ATCC10988	46794	Accessory	OG0001664	11	17	9	255	Uncharacterized membrane protein YfcA	Function Unknown;S;Uncharacterized membrane protein YfcA
COG0732	cog	ZCP4_Contig19.5	2545823680	CP4	30952	Accessory	OG0001882	3	17	20	416	Restriction endonuclease S subunit	Defense mechanisms;V;Restriction endonuclease S subunit
COG0732	cog	Ga0314521_12	2812339059	B-23394	13741	Accessory	OG0001892	3	17	6	378	Restriction endonuclease S subunit	Defense mechanisms;V;Restriction endonuclease S subunit
COG0732	cog	CP003711	2559158002	B-12526	30952	Accessory	OG0001882	3	17	20	416	Restriction endonuclease S subunit	Defense mechanisms;V;Restriction endonuclease S subunit
COG0732	cog	NC_015716	650981989	pomaceae	34161	Accessory	OG0001882	3	17	9	398	Restriction endonuclease S subunit	Defense mechanisms;V;Restriction endonuclease S subunit
COG0732	cog	Ga0314519_15	2812409843	B-4492	13742	Accessory	OG0001892	3	17	6	378	Restriction endonuclease S subunit	Defense mechanisms;V;Restriction endonuclease S subunit
COG0732	cog	Ga0046430_11	2635564042	Z6	13742	Accessory	OG0001892	3	17	6	378	Restriction endonuclease S subunit	Defense mechanisms;V;Restriction endonuclease S subunit
COG0732	cog	NZ_ACQU01000018	645561951	ATCC10988	22833	Accessory	OG0001813	5	17	59	383	Restriction endonuclease S subunit	Defense mechanisms;V;Restriction endonuclease S subunit
COG0732	cog	Ga0314522_14	2812632232	uvs51	32280	Accessory	OG0001813	5	17	59	383	Restriction endonuclease S subunit	Defense mechanisms;V;Restriction endonuclease S subunit
COG0732	cog	Ga0314524_14	2812615177	CU1rif2	32277	Accessory	OG0001813	5	17	59	383	Restriction endonuclease S subunit	Defense mechanisms;V;Restriction endonuclease S subunit
COG0732	cog	Ga0314522_13	2812632210	uvs51	32458	Accessory	OG0001721	8	17	109	510	Restriction endonuclease S subunit	Defense mechanisms;V;Restriction endonuclease S subunit
COG0732	cog	NZ_ACQU01000016	645561886	ATCC10988	32471	Accessory	OG0001721	8	17	109	510	Restriction endonuclease S subunit	Defense mechanisms;V;Restriction endonuclease S subunit
COG0732	cog	Ga0314524_12	2812615109	CU1rif2	33304	Accessory	OG0001721	8	17	109	510	Restriction endonuclease S subunit	Defense mechanisms;V;Restriction endonuclease S subunit
COG0738	cog	NZ_ACQU01000003	645561041	ATCC10988	293545	Accessory	OG0001606	14	17	10	359	Fucose permease	Carbohydrate metabolism and transport;G;Fucose permease
COG0738	cog	Ga0314526_11	2812610766	francensis	1982238	Accessory	OG0001606	14	17	4	370	Fucose permease	Carbohydrate metabolism and transport;G;Fucose permease
COG0738	cog	Ga0314518_11	2812637849	CP1	2045935	Accessory	OG0001606	14	17	10	359	Fucose permease	Carbohydrate metabolism and transport;G;Fucose permease
COG0738	cog	Ga0314523_11	2812615229	CU1	2024562	Accessory	OG0001606	14	17	10	359	Fucose permease	Carbohydrate metabolism and transport;G;Fucose permease
COG0739	cog	Ga0314525_11	2812611585	PROIMI A1	2008840	Accessory	OG0001452	16	17	33	289	Murein DD-endopeptidase MepM and murein hydrolase activator NlpD_ contain LysM domain	Cell wall/membrane/envelop biogenesis;M;Murein DD-endopeptidase MepM and murein hydrolase activator NlpD_ contain LysM domain
COG0739	cog	NZ_ACQU01000004	645561101	ATCC10988	136596	Accessory	OG0001452	16	17	33	289	Murein DD-endopeptidase MepM and murein hydrolase activator NlpD_ contain LysM domain	Cell wall/membrane/envelop biogenesis;M;Murein DD-endopeptidase MepM and murein hydrolase activator NlpD_ contain LysM domain
COG0739	cog	Ga0046430_14	2635564426	Z6	1961306	Accessory	OG0001452	16	17	33	289	Murein DD-endopeptidase MepM and murein hydrolase activator NlpD_ contain LysM domain	Cell wall/membrane/envelop biogenesis;M;Murein DD-endopeptidase MepM and murein hydrolase activator NlpD_ contain LysM domain
COG0739	cog	Ga0314522_11	2812631402	uvs51	1729298	Accessory	OG0001452	16	17	33	289	Murein DD-endopeptidase MepM and murein hydrolase activator NlpD_ contain LysM domain	Cell wall/membrane/envelop biogenesis;M;Murein DD-endopeptidase MepM and murein hydrolase activator NlpD_ contain LysM domain
COG0739	cog	Ga0314518_11	2812638119	CP1	2045935	Accessory	OG0001452	16	17	33	289	Murein DD-endopeptidase MepM and murein hydrolase activator NlpD_ contain LysM domain	Cell wall/membrane/envelop biogenesis;M;Murein DD-endopeptidase MepM and murein hydrolase activator NlpD_ contain LysM domain
COG0739	cog	Ga0302528_01	2834885342	ZM4	2058755	Accessory	OG0001452	16	17	32	291	Murein DD-endopeptidase MepM and murein hydrolase activator NlpD_ contain LysM domain	Cell wall/membrane/envelop biogenesis;M;Murein DD-endopeptidase MepM and murein hydrolase activator NlpD_ contain LysM domain
COG0739	cog	CP003709	2559158386	B-12526	2011869	Accessory	OG0001452	16	17	33	289	Murein DD-endopeptidase MepM and murein hydrolase activator NlpD_ contain LysM domain	Cell wall/membrane/envelop biogenesis;M;Murein DD-endopeptidase MepM and murein hydrolase activator NlpD_ contain LysM domain
COG0739	cog	NC_013355	646345099	NCIMB11163	2124771	Accessory	OG0001452	16	17	33	289	Murein DD-endopeptidase MepM and murein hydrolase activator NlpD_ contain LysM domain	Cell wall/membrane/envelop biogenesis;M;Murein DD-endopeptidase MepM and murein hydrolase activator NlpD_ contain LysM domain
COG0739	cog	Ga0314521_11	2812338274	B-23394	1961378	Accessory	OG0001452	16	17	33	289	Murein DD-endopeptidase MepM and murein hydrolase activator NlpD_ contain LysM domain	Cell wall/membrane/envelop biogenesis;M;Murein DD-endopeptidase MepM and murein hydrolase activator NlpD_ contain LysM domain
COG0739	cog	ZCP4_Contig24.1	2545822108	CP4	1998637	Accessory	OG0001452	16	17	33	289	Murein DD-endopeptidase MepM and murein hydrolase activator NlpD_ contain LysM domain	Cell wall/membrane/envelop biogenesis;M;Murein DD-endopeptidase MepM and murein hydrolase activator NlpD_ contain LysM domain
COG0739	cog	NC_015709	650969521	pomaceae	1989865	Accessory	OG0001452	16	17	37	297	Murein DD-endopeptidase MepM and murein hydrolase activator NlpD_ contain LysM domain	Cell wall/membrane/envelop biogenesis;M;Murein DD-endopeptidase MepM and murein hydrolase activator NlpD_ contain LysM domain
COG0739	cog	Ga0314523_11	2812616763	CU1	2024562	Accessory	OG0001452	16	17	33	289	Murein DD-endopeptidase MepM and murein hydrolase activator NlpD_ contain LysM domain	Cell wall/membrane/envelop biogenesis;M;Murein DD-endopeptidase MepM and murein hydrolase activator NlpD_ contain LysM domain
COG0739	cog	Ga0199097_01	2834984173	B-1960	2045798	Accessory	OG0001452	16	17	32	291	Murein DD-endopeptidase MepM and murein hydrolase activator NlpD_ contain LysM domain	Cell wall/membrane/envelop biogenesis;M;Murein DD-endopeptidase MepM and murein hydrolase activator NlpD_ contain LysM domain
COG0739	cog	Ga0314524_11	2812614050	CU1rif2	2015394	Accessory	OG0001452	16	17	33	289	Murein DD-endopeptidase MepM and murein hydrolase activator NlpD_ contain LysM domain	Cell wall/membrane/envelop biogenesis;M;Murein DD-endopeptidase MepM and murein hydrolase activator NlpD_ contain LysM domain
COG0739	cog	Ga0314526_11	2812610493	francensis	1982238	Accessory	OG0001452	16	17	35	293	Murein DD-endopeptidase MepM and murein hydrolase activator NlpD_ contain LysM domain	Cell wall/membrane/envelop biogenesis;M;Murein DD-endopeptidase MepM and murein hydrolase activator NlpD_ contain LysM domain
COG0739	cog	Ga0314519_11	2812409484	B-4492	1699179	Accessory	OG0001452	16	17	33	289	Murein DD-endopeptidase MepM and murein hydrolase activator NlpD_ contain LysM domain	Cell wall/membrane/envelop biogenesis;M;Murein DD-endopeptidase MepM and murein hydrolase activator NlpD_ contain LysM domain
COG0747	cog	CP003709	2559158387	B-12526	2011869	Accessory	OG0001453	16	17	4	463	ABC-type transport system_ periplasmic component	Amino Acid metabolis and transport;E;ABC-type transport system_ periplasmic component
COG0747	cog	Ga0314525_11	2812611584	PROIMI A1	2008840	Accessory	OG0001453	16	17	4	463	ABC-type transport system_ periplasmic component	Amino Acid metabolis and transport;E;ABC-type transport system_ periplasmic component
COG0747	cog	NC_015709	650969522	pomaceae	1989865	Accessory	OG0001453	16	17	13	475	ABC-type transport system_ periplasmic component	Amino Acid metabolis and transport;E;ABC-type transport system_ periplasmic component
COG0747	cog	ZCP4_Contig24.1	2545822109	CP4	1998637	Accessory	OG0001453	16	17	4	463	ABC-type transport system_ periplasmic component	Amino Acid metabolis and transport;E;ABC-type transport system_ periplasmic component
COG0747	cog	Ga0314523_11	2812616762	CU1	2024562	Accessory	OG0001453	16	17	4	463	ABC-type transport system_ periplasmic component	Amino Acid metabolis and transport;E;ABC-type transport system_ periplasmic component
COG0747	cog	Ga0314526_11	2812610492	francensis	1982238	Accessory	OG0001453	16	17	4	475	ABC-type transport system_ periplasmic component	Amino Acid metabolis and transport;E;ABC-type transport system_ periplasmic component
COG0747	cog	NC_013355	646345100	NCIMB11163	2124771	Accessory	OG0001453	16	17	4	467	ABC-type transport system_ periplasmic component	Amino Acid metabolis and transport;E;ABC-type transport system_ periplasmic component
COG0747	cog	Ga0314524_11	2812614049	CU1rif2	2015394	Accessory	OG0001453	16	17	4	463	ABC-type transport system_ periplasmic component	Amino Acid metabolis and transport;E;ABC-type transport system_ periplasmic component
COG0747	cog	Ga0314522_11	2812631401	uvs51	1729298	Accessory	OG0001453	16	17	4	463	ABC-type transport system_ periplasmic component	Amino Acid metabolis and transport;E;ABC-type transport system_ periplasmic component
COG0747	cog	Ga0199097_01	2834984174	B-1960	2045798	Accessory	OG0001453	16	17	1	471	ABC-type transport system_ periplasmic component	Amino Acid metabolis and transport;E;ABC-type transport system_ periplasmic component
COG0747	cog	Ga0046430_14	2635564427	Z6	1961306	Accessory	OG0001453	16	17	4	463	ABC-type transport system_ periplasmic component	Amino Acid metabolis and transport;E;ABC-type transport system_ periplasmic component
COG0747	cog	Ga0302528_01	2834885341	ZM4	2058755	Accessory	OG0001453	16	17	1	471	ABC-type transport system_ periplasmic component	Amino Acid metabolis and transport;E;ABC-type transport system_ periplasmic component
COG0747	cog	Ga0314518_11	2812638120	CP1	2045935	Accessory	OG0001453	16	17	4	463	ABC-type transport system_ periplasmic component	Amino Acid metabolis and transport;E;ABC-type transport system_ periplasmic component
COG0747	cog	Ga0314519_11	2812409485	B-4492	1699179	Accessory	OG0001453	16	17	4	463	ABC-type transport system_ periplasmic component	Amino Acid metabolis and transport;E;ABC-type transport system_ periplasmic component
COG0747	cog	Ga0314521_11	2812338273	B-23394	1961378	Accessory	OG0001453	16	17	4	463	ABC-type transport system_ periplasmic component	Amino Acid metabolis and transport;E;ABC-type transport system_ periplasmic component
COG0759	cog	NC_013355	646346396	NCIMB11163	2124771	Accessory	OG0001752	6	17	1	70	Membrane-anchored protein YidD_ putatitve component of membrane protein insertase Oxa1/YidC/SpoIIIJ	Cell wall/membrane/envelop biogenesis;M;Membrane-anchored protein YidD_ putatitve component of membrane protein insertase Oxa1/YidC/SpoIIIJ
COG0759	cog	Ga0314519_12	2812409761	B-4492	276124	Accessory	OG0001752	6	17	1	70	Membrane-anchored protein YidD_ putatitve component of membrane protein insertase Oxa1/YidC/SpoIIIJ	Cell wall/membrane/envelop biogenesis;M;Membrane-anchored protein YidD_ putatitve component of membrane protein insertase Oxa1/YidC/SpoIIIJ
COG0759	cog	NC_015709	650970740	pomaceae	1989865	Accessory	OG0001752	6	17	6	70	Membrane-anchored protein YidD_ putatitve component of membrane protein insertase Oxa1/YidC/SpoIIIJ	Cell wall/membrane/envelop biogenesis;M;Membrane-anchored protein YidD_ putatitve component of membrane protein insertase Oxa1/YidC/SpoIIIJ
COG0759	cog	ZCP4_Contig24.1	2545823311	CP4	1998637	Accessory	OG0001752	6	17	1	70	Membrane-anchored protein YidD_ putatitve component of membrane protein insertase Oxa1/YidC/SpoIIIJ	Cell wall/membrane/envelop biogenesis;M;Membrane-anchored protein YidD_ putatitve component of membrane protein insertase Oxa1/YidC/SpoIIIJ
COG0759	cog	Ga0199097_01	2834985436	B-1960	2045798	Accessory	OG0001752	6	17	1	70	Membrane-anchored protein YidD_ putatitve component of membrane protein insertase Oxa1/YidC/SpoIIIJ	Cell wall/membrane/envelop biogenesis;M;Membrane-anchored protein YidD_ putatitve component of membrane protein insertase Oxa1/YidC/SpoIIIJ
COG0759	cog	Ga0314518_11	2812639362	CP1	2045935	Accessory	OG0001752	6	17	1	70	Membrane-anchored protein YidD_ putatitve component of membrane protein insertase Oxa1/YidC/SpoIIIJ	Cell wall/membrane/envelop biogenesis;M;Membrane-anchored protein YidD_ putatitve component of membrane protein insertase Oxa1/YidC/SpoIIIJ
COG0769	cog	Ga0314520_105	2819486763	CP3	145768	Accessory	OG0001476	16	17	26	484	UDP-N-acetylmuramyl tripeptide synthase	Cell wall/membrane/envelop biogenesis;M;UDP-N-acetylmuramyl tripeptide synthase
COG0769	cog	Ga0314521_11	2812338123	B-23394	1961378	Accessory	OG0001476	16	17	26	484	UDP-N-acetylmuramyl tripeptide synthase	Cell wall/membrane/envelop biogenesis;M;UDP-N-acetylmuramyl tripeptide synthase
COG0769	cog	Ga0302528_01	2834885191	ZM4	2058755	Accessory	OG0001476	16	17	11	486	UDP-N-acetylmuramyl tripeptide synthase	Cell wall/membrane/envelop biogenesis;M;UDP-N-acetylmuramyl tripeptide synthase
COG0769	cog	Ga0314526_11	2812610345	francensis	1982238	Accessory	OG0001476	16	17	40	492	UDP-N-acetylmuramyl tripeptide synthase	Cell wall/membrane/envelop biogenesis;M;UDP-N-acetylmuramyl tripeptide synthase
COG0769	cog	Ga0046430_14	2635564577	Z6	1961306	Accessory	OG0001476	16	17	26	484	UDP-N-acetylmuramyl tripeptide synthase	Cell wall/membrane/envelop biogenesis;M;UDP-N-acetylmuramyl tripeptide synthase
COG0769	cog	Ga0314519_11	2812408095	B-4492	1699179	Accessory	OG0001476	16	17	26	484	UDP-N-acetylmuramyl tripeptide synthase	Cell wall/membrane/envelop biogenesis;M;UDP-N-acetylmuramyl tripeptide synthase
COG0769	cog	Ga0199097_01	2834984324	B-1960	2045798	Accessory	OG0001476	16	17	11	486	UDP-N-acetylmuramyl tripeptide synthase	Cell wall/membrane/envelop biogenesis;M;UDP-N-acetylmuramyl tripeptide synthase
COG0769	cog	Ga0314523_11	2812616611	CU1	2024562	Accessory	OG0001476	16	17	26	484	UDP-N-acetylmuramyl tripeptide synthase	Cell wall/membrane/envelop biogenesis;M;UDP-N-acetylmuramyl tripeptide synthase
COG0769	cog	Ga0314525_11	2812611436	PROIMI A1	2008840	Accessory	OG0001476	16	17	26	484	UDP-N-acetylmuramyl tripeptide synthase	Cell wall/membrane/envelop biogenesis;M;UDP-N-acetylmuramyl tripeptide synthase
COG0769	cog	Ga0314518_11	2812638268	CP1	2045935	Accessory	OG0001476	16	17	26	484	UDP-N-acetylmuramyl tripeptide synthase	Cell wall/membrane/envelop biogenesis;M;UDP-N-acetylmuramyl tripeptide synthase
COG0769	cog	NC_013355	646345248	NCIMB11163	2124771	Accessory	OG0001476	16	17	26	484	UDP-N-acetylmuramyl tripeptide synthase	Cell wall/membrane/envelop biogenesis;M;UDP-N-acetylmuramyl tripeptide synthase
COG0769	cog	ZCP4_Contig24.1	2545822258	CP4	1998637	Accessory	OG0001476	16	17	26	484	UDP-N-acetylmuramyl tripeptide synthase	Cell wall/membrane/envelop biogenesis;M;UDP-N-acetylmuramyl tripeptide synthase
COG0769	cog	NC_015709	650969672	pomaceae	1989865	Accessory	OG0001476	16	17	25	486	UDP-N-acetylmuramyl tripeptide synthase	Cell wall/membrane/envelop biogenesis;M;UDP-N-acetylmuramyl tripeptide synthase
COG0769	cog	CP003709	2559158532	B-12526	2011869	Accessory	OG0001476	16	17	26	484	UDP-N-acetylmuramyl tripeptide synthase	Cell wall/membrane/envelop biogenesis;M;UDP-N-acetylmuramyl tripeptide synthase
COG0769	cog	Ga0314522_11	2812631249	uvs51	1729298	Accessory	OG0001476	16	17	26	484	UDP-N-acetylmuramyl tripeptide synthase	Cell wall/membrane/envelop biogenesis;M;UDP-N-acetylmuramyl tripeptide synthase
COG0769	cog	Ga0314524_11	2812613896	CU1rif2	2015394	Accessory	OG0001476	16	17	26	484	UDP-N-acetylmuramyl tripeptide synthase	Cell wall/membrane/envelop biogenesis;M;UDP-N-acetylmuramyl tripeptide synthase
COG0781	cog	Ga0314526_11	2812611002	francensis	1982238	Accessory	OG0001548	16	17	6	153	Transcription termination factor NusB	Transcription;K;Transcription termination factor NusB
COG0781	cog	Ga0046430_14	2635565713	Z6	1961306	Accessory	OG0001548	16	17	6	157	Transcription termination factor NusB	Transcription;K;Transcription termination factor NusB
COG0781	cog	CP003709	2559159658	B-12526	2011869	Accessory	OG0001548	16	17	6	157	Transcription termination factor NusB	Transcription;K;Transcription termination factor NusB
COG0781	cog	NZ_ACQU01000003	645560813	ATCC10988	293545	Accessory	OG0001548	16	17	6	157	Transcription termination factor NusB	Transcription;K;Transcription termination factor NusB
COG0781	cog	ZCP4_Contig24.1	2545823380	CP4	1998637	Accessory	OG0001548	16	17	6	157	Transcription termination factor NusB	Transcription;K;Transcription termination factor NusB
COG0781	cog	Ga0314524_11	2812614541	CU1rif2	2015394	Accessory	OG0001548	16	17	6	157	Transcription termination factor NusB	Transcription;K;Transcription termination factor NusB
COG0781	cog	Ga0314521_11	2812338781	B-23394	1961378	Accessory	OG0001548	16	17	6	157	Transcription termination factor NusB	Transcription;K;Transcription termination factor NusB
COG0781	cog	Ga0314519_11	2812408978	B-4492	1699179	Accessory	OG0001548	16	17	6	157	Transcription termination factor NusB	Transcription;K;Transcription termination factor NusB
COG0781	cog	Ga0302528_01	2834885855	ZM4	2058755	Accessory	OG0001548	16	17	1	155	Transcription termination factor NusB	Transcription;K;Transcription termination factor NusB
COG0781	cog	Ga0199097_01	2834985506	B-1960	2045798	Accessory	OG0001548	16	17	1	155	Transcription termination factor NusB	Transcription;K;Transcription termination factor NusB
COG0781	cog	Ga0314522_11	2812631899	uvs51	1729298	Accessory	OG0001548	16	17	6	157	Transcription termination factor NusB	Transcription;K;Transcription termination factor NusB
COG0781	cog	Ga0314523_11	2812615456	CU1	2024562	Accessory	OG0001548	16	17	6	157	Transcription termination factor NusB	Transcription;K;Transcription termination factor NusB
COG0781	cog	Ga0314525_11	2812612085	PROIMI A1	2008840	Accessory	OG0001548	16	17	6	157	Transcription termination factor NusB	Transcription;K;Transcription termination factor NusB
COG0781	cog	NC_013355	646346466	NCIMB11163	2124771	Accessory	OG0001548	16	17	6	157	Transcription termination factor NusB	Transcription;K;Transcription termination factor NusB
COG0781	cog	NC_015709	650970817	pomaceae	1989865	Accessory	OG0001548	16	17	4	155	Transcription termination factor NusB	Transcription;K;Transcription termination factor NusB
COG0781	cog	Ga0314518_11	2812639430	CP1	2045935	Accessory	OG0001548	16	17	6	157	Transcription termination factor NusB	Transcription;K;Transcription termination factor NusB
COG0790	cog	Ga0314526_11	2812609736	francensis	1982238	Accessory	OG0001819	4	17	39	233	TPR repeat	Signal Transduction;T;TPR repeat
COG0790	cog	Ga0314520_101	2819485931	CP3	397686	Accessory	OG0001819	4	17	21	224	TPR repeat	Signal Transduction;T;TPR repeat
COG0790	cog	ZCP4_Contig24.1	2545822876	CP4	1998637	Accessory	OG0001819	4	17	21	224	TPR repeat	Signal Transduction;T;TPR repeat
COG0790	cog	CP003709	2559159146	B-12526	2011869	Accessory	OG0001819	4	17	21	224	TPR repeat	Signal Transduction;T;TPR repeat
COG0790	cog	Ga0302528_01	2834884486	ZM4	2058755	Accessory	OG0001678	11	17	263	408	TPR repeat	Signal Transduction;T;TPR repeat
COG0790	cog	Ga0314522_11	2812630943	uvs51	1729298	Accessory	OG0001678	11	17	71	349	TPR repeat	Signal Transduction;T;TPR repeat
COG0790	cog	Ga0314518_11	2812638987	CP1	2045935	Accessory	OG0001678	11	17	299	578	TPR repeat	Signal Transduction;T;TPR repeat
COG0790	cog	Ga0314523_11	2812616305	CU1	2024562	Accessory	OG0001678	11	17	71	349	TPR repeat	Signal Transduction;T;TPR repeat
COG0790	cog	Ga0314524_11	2812613590	CU1rif2	2015394	Accessory	OG0001678	11	17	71	349	TPR repeat	Signal Transduction;T;TPR repeat
COG0790	cog	Ga0199097_01	2834985055	B-1960	2045798	Accessory	OG0001678	11	17	251	412	TPR repeat	Signal Transduction;T;TPR repeat
COG0790	cog	CP003709	2559159222	B-12526	2011869	Accessory	OG0001678	11	17	224	477	TPR repeat	Signal Transduction;T;TPR repeat
COG0790	cog	ZCP4_Contig24.1	2545822952	CP4	1998637	Accessory	OG0001678	11	17	224	477	TPR repeat	Signal Transduction;T;TPR repeat
COG0790	cog	Ga0314525_11	2812612525	PROIMI A1	2008840	Accessory	OG0001678	11	17	225	478	TPR repeat	Signal Transduction;T;TPR repeat
COG0790	cog	NC_013355	646345930	NCIMB11163	2124771	Accessory	OG0001678	11	17	225	478	TPR repeat	Signal Transduction;T;TPR repeat
COG0790	cog	NZ_ACQU01000002	645560751	ATCC10988	380210	Accessory	OG0001678	11	17	71	349	TPR repeat	Signal Transduction;T;TPR repeat
COG0790	cog	Ga0314524_11	2812613578	CU1rif2	2015394	Accessory	OG0001615	13	17	341	605	TPR repeat	Signal Transduction;T;TPR repeat
COG0790	cog	Ga0314523_11	2812616293	CU1	2024562	Accessory	OG0001615	13	17	341	605	TPR repeat	Signal Transduction;T;TPR repeat
COG0790	cog	NC_013355	646345941	NCIMB11163	2124771	Accessory	OG0001615	13	17	308	572	TPR repeat	Signal Transduction;T;TPR repeat
COG0790	cog	NZ_ACQU01000002	645560762	ATCC10988	380210	Accessory	OG0001615	13	17	308	572	TPR repeat	Signal Transduction;T;TPR repeat
COG0790	cog	Ga0314518_11	2812639000	CP1	2045935	Accessory	OG0001615	13	17	341	605	TPR repeat	Signal Transduction;T;TPR repeat
COG0790	cog	Ga0314525_11	2812612512	PROIMI A1	2008840	Accessory	OG0001615	13	17	348	606	TPR repeat	Signal Transduction;T;TPR repeat
COG0790	cog	Ga0302528_01	2834884473	ZM4	2058755	Accessory	OG0001615	13	17	429	606	TPR repeat	Signal Transduction;T;TPR repeat
COG0790	cog	ZCP4_Contig24.1	2545822965	CP4	1998637	Accessory	OG0001615	13	17	341	605	TPR repeat	Signal Transduction;T;TPR repeat
COG0790	cog	Ga0314520_111	2819487262	CP3	47465	Accessory	OG0001615	13	17	39	242	TPR repeat	Signal Transduction;T;TPR repeat
COG0790	cog	CP003709	2559159234	B-12526	2011869	Accessory	OG0001615	13	17	341	605	TPR repeat	Signal Transduction;T;TPR repeat
COG0790	cog	Ga0314520_111	2819487261	CP3	47465	Accessory	OG0001615	13	17	68	332	TPR repeat	Signal Transduction;T;TPR repeat
COG0790	cog	Ga0199097_01	2834985068	B-1960	2045798	Accessory	OG0001615	13	17	429	605	TPR repeat	Signal Transduction;T;TPR repeat
COG0790	cog	Ga0314522_11	2812630931	uvs51	1729298	Accessory	OG0001615	13	17	341	605	TPR repeat	Signal Transduction;T;TPR repeat
COG0790	cog	Ga0314526_11	2812609641	francensis	1982238	Accessory	OG0001615	13	17	371	599	TPR repeat	Signal Transduction;T;TPR repeat
COG0790	cog	Ga0302528_01	2834884470	ZM4	2058755	Accessory	OG0001590	15	17	138	315	TPR repeat	Signal Transduction;T;TPR repeat
COG0790	cog	Ga0314523_11	2812616290	CU1	2024562	Accessory	OG0001590	15	17	55	315	TPR repeat	Signal Transduction;T;TPR repeat
COG0790	cog	Ga0302528_01	2834884561	ZM4	2058755	Accessory	OG0001589	15	17	7	166	TPR repeat	Signal Transduction;T;TPR repeat
COG0790	cog	Ga0314519_11	2812408818	B-4492	1699179	Accessory	OG0001590	15	17	55	315	TPR repeat	Signal Transduction;T;TPR repeat
COG0790	cog	ZCP4_Contig24.1	2545822968	CP4	1998637	Accessory	OG0001590	15	17	55	315	TPR repeat	Signal Transduction;T;TPR repeat
COG0790	cog	Ga0199097_01	2834985071	B-1960	2045798	Accessory	OG0001590	15	17	135	315	TPR repeat	Signal Transduction;T;TPR repeat
COG0790	cog	NC_013355	646345944	NCIMB11163	2124771	Accessory	OG0001590	15	17	55	315	TPR repeat	Signal Transduction;T;TPR repeat
COG0790	cog	CP003709	2559159237	B-12526	2011869	Accessory	OG0001590	15	17	55	315	TPR repeat	Signal Transduction;T;TPR repeat
COG0790	cog	Ga0314520_111	2819487258	CP3	47465	Accessory	OG0001590	15	17	55	315	TPR repeat	Signal Transduction;T;TPR repeat
COG0790	cog	Ga0314525_11	2812612509	PROIMI A1	2008840	Accessory	OG0001590	15	17	55	315	TPR repeat	Signal Transduction;T;TPR repeat
COG0790	cog	Ga0314524_11	2812613575	CU1rif2	2015394	Accessory	OG0001590	15	17	55	315	TPR repeat	Signal Transduction;T;TPR repeat
COG0790	cog	Ga0314521_11	2812337393	B-23394	1961378	Accessory	OG0001590	15	17	55	315	TPR repeat	Signal Transduction;T;TPR repeat
COG0790	cog	Ga0314522_11	2812630928	uvs51	1729298	Accessory	OG0001590	15	17	55	315	TPR repeat	Signal Transduction;T;TPR repeat
COG0790	cog	NZ_ACQU01000002	645560765	ATCC10988	380210	Accessory	OG0001590	15	17	55	315	TPR repeat	Signal Transduction;T;TPR repeat
COG0790	cog	Ga0199097_01	2834984966	B-1960	2045798	Accessory	OG0001589	15	17	21	202	TPR repeat	Signal Transduction;T;TPR repeat
COG0790	cog	Ga0046430_14	2635565303	Z6	1961306	Accessory	OG0001590	15	17	55	315	TPR repeat	Signal Transduction;T;TPR repeat
COG0790	cog	Ga0314518_11	2812639003	CP1	2045935	Accessory	OG0001590	15	17	55	315	TPR repeat	Signal Transduction;T;TPR repeat
COG0790	cog	Ga0199097_01	2834985118	B-1960	2045798	Accessory	OG0001521	16	17	195	336	TPR repeat	Signal Transduction;T;TPR repeat
COG0790	cog	Ga0314524_11	2812613661	CU1rif2	2015394	Accessory	OG0000014	16	17	263	525	TPR repeat	Signal Transduction;T;TPR repeat
COG0790	cog	Ga0314518_11	2812638901	CP1	2045935	Accessory	OG0001503	16	17	41	273	TPR repeat	Signal Transduction;T;TPR repeat
COG0790	cog	Ga0046430_14	2635565200	Z6	1961306	Accessory	OG0001502	16	17	10	224	TPR repeat	Signal Transduction;T;TPR repeat
COG0790	cog	Ga0314518_11	2812639048	CP1	2045935	Accessory	OG0001521	16	17	39	294	TPR repeat	Signal Transduction;T;TPR repeat
COG0790	cog	ZCP4_Contig24.1	2545822881	CP4	1998637	Accessory	OG0001503	16	17	41	273	TPR repeat	Signal Transduction;T;TPR repeat
COG0790	cog	Ga0314520_101	2819485929	CP3	397686	Accessory	OG0001502	16	17	10	233	TPR repeat	Signal Transduction;T;TPR repeat
COG0790	cog	Ga0314526_11	2812609734	francensis	1982238	Accessory	OG0000014	16	17	46	309	TPR repeat	Signal Transduction;T;TPR repeat
COG0790	cog	Ga0314525_11	2812612600	PROIMI A1	2008840	Accessory	OG0000014	16	17	228	485	TPR repeat	Signal Transduction;T;TPR repeat
COG0790	cog	ZCP4_Contig24.1	2545822882	CP4	1998637	Accessory	OG0000928	16	17	199	450	TPR repeat	Signal Transduction;T;TPR repeat
COG0790	cog	Ga0199097_01	2834984968	B-1960	2045798	Accessory	OG0000928	16	17	79	243	TPR repeat	Signal Transduction;T;TPR repeat
COG0790	cog	NC_013355	646345863	NCIMB11163	2124771	Accessory	OG0000928	16	17	199	450	TPR repeat	Signal Transduction;T;TPR repeat
COG0790	cog	Ga0314522_11	2812631015	uvs51	1729298	Accessory	OG0000014	16	17	263	525	TPR repeat	Signal Transduction;T;TPR repeat
COG0790	cog	Ga0314524_11	2812613658	CU1rif2	2015394	Accessory	OG0001503	16	17	41	273	TPR repeat	Signal Transduction;T;TPR repeat
COG0790	cog	Ga0046430_14	2635565202	Z6	1961306	Accessory	OG0001503	16	17	41	273	TPR repeat	Signal Transduction;T;TPR repeat
COG0790	cog	NC_013355	646345859	NCIMB11163	2124771	Accessory	OG0000014	16	17	39	229	TPR repeat	Signal Transduction;T;TPR repeat
COG0790	cog	Ga0314525_11	2812612599	PROIMI A1	2008840	Accessory	OG0000014	16	17	39	229	TPR repeat	Signal Transduction;T;TPR repeat
COG0790	cog	Ga0314526_11	2812609614	francensis	1982238	Accessory	OG0001521	16	17	39	259	TPR repeat	Signal Transduction;T;TPR repeat
COG0790	cog	ZCP4_Contig24.1	2545822883	CP4	1998637	Accessory	OG0001504	16	17	34	233	TPR repeat	Signal Transduction;T;TPR repeat
COG0790	cog	Ga0314524_11	2812613657	CU1rif2	2015394	Accessory	OG0000928	16	17	199	450	TPR repeat	Signal Transduction;T;TPR repeat
COG0790	cog	NZ_ACQU01000002	645560684	ATCC10988	380210	Accessory	OG0001503	16	17	41	273	TPR repeat	Signal Transduction;T;TPR repeat
COG0790	cog	Ga0302528_01	2834884564	ZM4	2058755	Accessory	OG0000014	16	17	156	343	TPR repeat	Signal Transduction;T;TPR repeat
COG0790	cog	Ga0314520_101	2819485927	CP3	397686	Accessory	OG0001503	16	17	41	273	TPR repeat	Signal Transduction;T;TPR repeat
COG0790	cog	Ga0314521_11	2812337496	B-23394	1961378	Accessory	OG0001502	16	17	10	224	TPR repeat	Signal Transduction;T;TPR repeat
COG0790	cog	Ga0314519_11	2812408859	B-4492	1699179	Accessory	OG0001521	16	17	39	294	TPR repeat	Signal Transduction;T;TPR repeat
COG0790	cog	Ga0302528_01	2834884562	ZM4	2058755	Accessory	OG0001502	16	17	126	233	TPR repeat	Signal Transduction;T;TPR repeat
COG0790	cog	NZ_ACQU01000002	645560686	ATCC10988	380210	Accessory	OG0001504	16	17	40	239	TPR repeat	Signal Transduction;T;TPR repeat
COG0790	cog	Ga0314524_11	2812613656	CU1rif2	2015394	Accessory	OG0001504	16	17	34	233	TPR repeat	Signal Transduction;T;TPR repeat
COG0790	cog	Ga0314526_11	2812609733	francensis	1982238	Accessory	OG0001502	16	17	16	232	TPR repeat	Signal Transduction;T;TPR repeat
COG0790	cog	Ga0199097_01	2834984970	B-1960	2045798	Accessory	OG0001504	16	17	15	160	TPR repeat	Signal Transduction;T;TPR repeat
COG0790	cog	Ga0314526_11	2812609731	francensis	1982238	Accessory	OG0000928	16	17	204	449	TPR repeat	Signal Transduction;T;TPR repeat
COG0790	cog	Ga0302528_01	2834884560	ZM4	2058755	Accessory	OG0001503	16	17	32	173	TPR repeat	Signal Transduction;T;TPR repeat
COG0790	cog	Ga0314525_11	2812612594	PROIMI A1	2008840	Accessory	OG0000928	16	17	199	450	TPR repeat	Signal Transduction;T;TPR repeat
COG0790	cog	Ga0302528_01	2834884563	ZM4	2058755	Accessory	OG0000014	16	17	30	226	TPR repeat	Signal Transduction;T;TPR repeat
COG0790	cog	Ga0314520_101	2819485925	CP3	397686	Accessory	OG0001504	16	17	34	233	TPR repeat	Signal Transduction;T;TPR repeat
COG0790	cog	Ga0314520_101	2819485926	CP3	397686	Accessory	OG0000928	16	17	199	450	TPR repeat	Signal Transduction;T;TPR repeat
COG0790	cog	Ga0314526_11	2812609730	francensis	1982238	Accessory	OG0001504	16	17	40	239	TPR repeat	Signal Transduction;T;TPR repeat
COG0790	cog	NZ_ACQU01000002	645560685	ATCC10988	380210	Accessory	OG0000928	16	17	199	450	TPR repeat	Signal Transduction;T;TPR repeat
COG0790	cog	Ga0314523_11	2812615833	CU1	2024562	Accessory	OG0001521	16	17	39	260	TPR repeat	Signal Transduction;T;TPR repeat
COG0790	cog	Ga0302528_01	2834884559	ZM4	2058755	Accessory	OG0000928	16	17	79	243	TPR repeat	Signal Transduction;T;TPR repeat
COG0790	cog	Ga0302528_01	2834886271	ZM4	2058755	Accessory	OG0001521	16	17	186	336	TPR repeat	Signal Transduction;T;TPR repeat
COG0790	cog	Ga0314525_11	2812612598	PROIMI A1	2008840	Accessory	OG0001502	16	17	10	233	TPR repeat	Signal Transduction;T;TPR repeat
COG0790	cog	Ga0314526_11	2812609732	francensis	1982238	Accessory	OG0001503	16	17	17	273	TPR repeat	Signal Transduction;T;TPR repeat
COG0790	cog	Ga0314519_11	2812408719	B-4492	1699179	Accessory	OG0001502	16	17	10	224	TPR repeat	Signal Transduction;T;TPR repeat
COG0790	cog	NC_013355	646345860	NCIMB11163	2124771	Accessory	OG0001502	16	17	8	233	TPR repeat	Signal Transduction;T;TPR repeat
COG0790	cog	Ga0314519_11	2812408721	B-4492	1699179	Accessory	OG0001503	16	17	41	273	TPR repeat	Signal Transduction;T;TPR repeat
COG0790	cog	Ga0314520_107	2819487040	CP3	95678	Accessory	OG0001521	16	17	39	294	TPR repeat	Signal Transduction;T;TPR repeat
COG0790	cog	NC_013355	646345864	NCIMB11163	2124771	Accessory	OG0001504	16	17	37	236	TPR repeat	Signal Transduction;T;TPR repeat
COG0790	cog	Ga0199097_01	2834984965	B-1960	2045798	Accessory	OG0001502	16	17	126	233	TPR repeat	Signal Transduction;T;TPR repeat
COG0790	cog	Ga0302528_01	2834884557	ZM4	2058755	Accessory	OG0001504	16	17	15	160	TPR repeat	Signal Transduction;T;TPR repeat
COG0790	cog	Ga0314522_11	2812630471	uvs51	1729298	Accessory	OG0001521	16	17	39	260	TPR repeat	Signal Transduction;T;TPR repeat
COG0790	cog	Ga0314525_11	2812612595	PROIMI A1	2008840	Accessory	OG0001503	16	17	41	273	TPR repeat	Signal Transduction;T;TPR repeat
COG0790	cog	NC_013355	646345862	NCIMB11163	2124771	Accessory	OG0001503	16	17	41	273	TPR repeat	Signal Transduction;T;TPR repeat
COG0790	cog	Ga0314521_11	2812337494	B-23394	1961378	Accessory	OG0001503	16	17	41	273	TPR repeat	Signal Transduction;T;TPR repeat
COG0790	cog	CP003709	2559159283	B-12526	2011869	Accessory	OG0001521	16	17	39	294	TPR repeat	Signal Transduction;T;TPR repeat
COG0790	cog	Ga0314518_11	2812638902	CP1	2045935	Accessory	OG0000928	16	17	199	450	TPR repeat	Signal Transduction;T;TPR repeat
COG0790	cog	ZCP4_Contig24.1	2545823015	CP4	1998637	Accessory	OG0001521	16	17	39	294	TPR repeat	Signal Transduction;T;TPR repeat
COG0790	cog	Ga0314523_11	2812616371	CU1	2024562	Accessory	OG0001504	16	17	34	233	TPR repeat	Signal Transduction;T;TPR repeat
COG0790	cog	CP003709	2559159150	B-12526	2011869	Accessory	OG0001503	16	17	41	273	TPR repeat	Signal Transduction;T;TPR repeat
COG0790	cog	Ga0314525_11	2812612462	PROIMI A1	2008840	Accessory	OG0001521	16	17	39	294	TPR repeat	Signal Transduction;T;TPR repeat
COG0790	cog	Ga0314518_11	2812638899	CP1	2045935	Accessory	OG0001502	16	17	10	233	TPR repeat	Signal Transduction;T;TPR repeat
COG0790	cog	Ga0314525_11	2812612593	PROIMI A1	2008840	Accessory	OG0001504	16	17	34	233	TPR repeat	Signal Transduction;T;TPR repeat
COG0790	cog	Ga0314521_11	2812337352	B-23394	1961378	Accessory	OG0001521	16	17	39	294	TPR repeat	Signal Transduction;T;TPR repeat
COG0790	cog	ZCP4_Contig24.1	2545822879	CP4	1998637	Accessory	OG0001502	16	17	10	233	TPR repeat	Signal Transduction;T;TPR repeat
COG0790	cog	CP003709	2559159152	B-12526	2011869	Accessory	OG0001504	16	17	34	233	TPR repeat	Signal Transduction;T;TPR repeat
COG0790	cog	Ga0046430_14	2635565346	Z6	1961306	Accessory	OG0001521	16	17	39	294	TPR repeat	Signal Transduction;T;TPR repeat
COG0790	cog	Ga0314523_11	2812616376	CU1	2024562	Accessory	OG0000014	16	17	263	525	TPR repeat	Signal Transduction;T;TPR repeat
COG0790	cog	CP003709	2559159148	B-12526	2011869	Accessory	OG0001502	16	17	10	233	TPR repeat	Signal Transduction;T;TPR repeat
COG0790	cog	NC_013355	646345994	NCIMB11163	2124771	Accessory	OG0001521	16	17	39	292	TPR repeat	Signal Transduction;T;TPR repeat
COG0790	cog	Ga0199097_01	2834984964	B-1960	2045798	Accessory	OG0000014	16	17	26	123	TPR repeat	Signal Transduction;T;TPR repeat
COG0790	cog	NZ_ACQU01000010	645561674	ATCC10988	54838	Accessory	OG0001521	16	17	39	260	TPR repeat	Signal Transduction;T;TPR repeat
COG0790	cog	Ga0314518_11	2812638903	CP1	2045935	Accessory	OG0001504	16	17	34	233	TPR repeat	Signal Transduction;T;TPR repeat
COG0790	cog	Ga0314522_11	2812631012	uvs51	1729298	Accessory	OG0001503	16	17	41	273	TPR repeat	Signal Transduction;T;TPR repeat
COG0790	cog	Ga0314523_11	2812616373	CU1	2024562	Accessory	OG0001503	16	17	41	273	TPR repeat	Signal Transduction;T;TPR repeat
COG0790	cog	Ga0314522_11	2812631011	uvs51	1729298	Accessory	OG0000928	16	17	199	450	TPR repeat	Signal Transduction;T;TPR repeat
COG0790	cog	Ga0199097_01	2834984967	B-1960	2045798	Accessory	OG0001503	16	17	139	274	TPR repeat	Signal Transduction;T;TPR repeat
COG0790	cog	Ga0314524_11	2812614923	CU1rif2	2015394	Accessory	OG0001521	16	17	39	260	TPR repeat	Signal Transduction;T;TPR repeat
COG0790	cog	Ga0314522_11	2812631010	uvs51	1729298	Accessory	OG0001504	16	17	34	233	TPR repeat	Signal Transduction;T;TPR repeat
COG0790	cog	CP003709	2559159151	B-12526	2011869	Accessory	OG0000928	16	17	199	450	TPR repeat	Signal Transduction;T;TPR repeat
COG0790	cog	Ga0314523_11	2812616372	CU1	2024562	Accessory	OG0000928	16	17	199	450	TPR repeat	Signal Transduction;T;TPR repeat
COG0792	cog	NZ_ACQU01000007	645561414	ATCC10988	107011	Accessory	OG0001592	15	17	12	124	Predicted endonuclease distantly related to archaeal Holliday junction resolvase	Replication and repair;L;Predicted endonuclease distantly related to archaeal Holliday junction resolvase
COG0792	cog	Ga0314526_11	2812611193	francensis	1982238	Accessory	OG0001592	15	17	12	124	Predicted endonuclease distantly related to archaeal Holliday junction resolvase	Replication and repair;L;Predicted endonuclease distantly related to archaeal Holliday junction resolvase
COG0792	cog	ZCP4_Contig24.1	2545823183	CP4	1998637	Accessory	OG0001592	15	17	12	124	Predicted endonuclease distantly related to archaeal Holliday junction resolvase	Replication and repair;L;Predicted endonuclease distantly related to archaeal Holliday junction resolvase
COG0792	cog	Ga0046430_14	2635565521	Z6	1961306	Accessory	OG0001592	15	17	12	124	Predicted endonuclease distantly related to archaeal Holliday junction resolvase	Replication and repair;L;Predicted endonuclease distantly related to archaeal Holliday junction resolvase
COG0792	cog	Ga0314524_11	2812614748	CU1rif2	2015394	Accessory	OG0001592	15	17	12	124	Predicted endonuclease distantly related to archaeal Holliday junction resolvase	Replication and repair;L;Predicted endonuclease distantly related to archaeal Holliday junction resolvase
COG0792	cog	Ga0314521_11	2812338973	B-23394	1961378	Accessory	OG0001592	15	17	12	124	Predicted endonuclease distantly related to archaeal Holliday junction resolvase	Replication and repair;L;Predicted endonuclease distantly related to archaeal Holliday junction resolvase
COG0792	cog	NC_013355	646346269	NCIMB11163	2124771	Accessory	OG0001592	15	17	12	124	Predicted endonuclease distantly related to archaeal Holliday junction resolvase	Replication and repair;L;Predicted endonuclease distantly related to archaeal Holliday junction resolvase
COG0792	cog	Ga0199097_01	2834985305	B-1960	2045798	Accessory	OG0001592	15	17	12	124	Predicted endonuclease distantly related to archaeal Holliday junction resolvase	Replication and repair;L;Predicted endonuclease distantly related to archaeal Holliday junction resolvase
COG0792	cog	Ga0314518_11	2812639234	CP1	2045935	Accessory	OG0001592	15	17	12	124	Predicted endonuclease distantly related to archaeal Holliday junction resolvase	Replication and repair;L;Predicted endonuclease distantly related to archaeal Holliday junction resolvase
COG0792	cog	CP003709	2559159462	B-12526	2011869	Accessory	OG0001592	15	17	12	124	Predicted endonuclease distantly related to archaeal Holliday junction resolvase	Replication and repair;L;Predicted endonuclease distantly related to archaeal Holliday junction resolvase
COG0792	cog	Ga0302528_01	2834886053	ZM4	2058755	Accessory	OG0001592	15	17	12	124	Predicted endonuclease distantly related to archaeal Holliday junction resolvase	Replication and repair;L;Predicted endonuclease distantly related to archaeal Holliday junction resolvase
COG0792	cog	NC_015709	650970609	pomaceae	1989865	Accessory	OG0001592	15	17	7	119	Predicted endonuclease distantly related to archaeal Holliday junction resolvase	Replication and repair;L;Predicted endonuclease distantly related to archaeal Holliday junction resolvase
COG0792	cog	Ga0314523_11	2812615657	CU1	2024562	Accessory	OG0001592	15	17	12	124	Predicted endonuclease distantly related to archaeal Holliday junction resolvase	Replication and repair;L;Predicted endonuclease distantly related to archaeal Holliday junction resolvase
COG0792	cog	Ga0314522_12	2812632104	uvs51	284424	Accessory	OG0001592	15	17	12	124	Predicted endonuclease distantly related to archaeal Holliday junction resolvase	Replication and repair;L;Predicted endonuclease distantly related to archaeal Holliday junction resolvase
COG0792	cog	Ga0314519_12	2812409631	B-4492	276124	Accessory	OG0001592	15	17	12	124	Predicted endonuclease distantly related to archaeal Holliday junction resolvase	Replication and repair;L;Predicted endonuclease distantly related to archaeal Holliday junction resolvase
COG0794	cog	NZ_ACQU01000003	645560830	ATCC10988	293545	Accessory	OG0001562	16	17	22	220	D-arabinose 5-phosphate isomerase GutQ	NA;GM;D-arabinose 5-phosphate isomerase GutQ
COG0794	cog	Ga0314521_11	2812338763	B-23394	1961378	Accessory	OG0001562	16	17	22	220	D-arabinose 5-phosphate isomerase GutQ	NA;GM;D-arabinose 5-phosphate isomerase GutQ
COG0794	cog	NC_013355	646346484	NCIMB11163	2124771	Accessory	OG0001562	16	17	22	220	D-arabinose 5-phosphate isomerase GutQ	NA;GM;D-arabinose 5-phosphate isomerase GutQ
COG0794	cog	ZCP4_Contig24.1	2545823397	CP4	1998637	Accessory	OG0001562	16	17	22	220	D-arabinose 5-phosphate isomerase GutQ	NA;GM;D-arabinose 5-phosphate isomerase GutQ
COG0794	cog	Ga0314525_11	2812612068	PROIMI A1	2008840	Accessory	OG0001562	16	17	22	220	D-arabinose 5-phosphate isomerase GutQ	NA;GM;D-arabinose 5-phosphate isomerase GutQ
COG0794	cog	Ga0314519_11	2812408996	B-4492	1699179	Accessory	OG0001562	16	17	22	220	D-arabinose 5-phosphate isomerase GutQ	NA;GM;D-arabinose 5-phosphate isomerase GutQ
COG0794	cog	CP003709	2559159675	B-12526	2011869	Accessory	OG0001562	16	17	22	220	D-arabinose 5-phosphate isomerase GutQ	NA;GM;D-arabinose 5-phosphate isomerase GutQ
COG0794	cog	Ga0314524_11	2812614526	CU1rif2	2015394	Accessory	OG0001562	16	17	22	220	D-arabinose 5-phosphate isomerase GutQ	NA;GM;D-arabinose 5-phosphate isomerase GutQ
COG0794	cog	Ga0314522_11	2812631884	uvs51	1729298	Accessory	OG0001562	16	17	22	220	D-arabinose 5-phosphate isomerase GutQ	NA;GM;D-arabinose 5-phosphate isomerase GutQ
COG0794	cog	Ga0302528_01	2834885834	ZM4	2058755	Accessory	OG0001562	16	17	22	221	D-arabinose 5-phosphate isomerase GutQ	NA;GM;D-arabinose 5-phosphate isomerase GutQ
COG0794	cog	Ga0199097_01	2834985522	B-1960	2045798	Accessory	OG0001562	16	17	22	221	D-arabinose 5-phosphate isomerase GutQ	NA;GM;D-arabinose 5-phosphate isomerase GutQ
COG0794	cog	Ga0314526_11	2812610985	francensis	1982238	Accessory	OG0001562	16	17	22	220	D-arabinose 5-phosphate isomerase GutQ	NA;GM;D-arabinose 5-phosphate isomerase GutQ
COG0794	cog	Ga0314518_11	2812639447	CP1	2045935	Accessory	OG0001562	16	17	22	220	D-arabinose 5-phosphate isomerase GutQ	NA;GM;D-arabinose 5-phosphate isomerase GutQ
COG0794	cog	NC_015709	650970831	pomaceae	1989865	Accessory	OG0001562	16	17	21	219	D-arabinose 5-phosphate isomerase GutQ	NA;GM;D-arabinose 5-phosphate isomerase GutQ
COG0794	cog	Ga0046430_14	2635565731	Z6	1961306	Accessory	OG0001562	16	17	22	220	D-arabinose 5-phosphate isomerase GutQ	NA;GM;D-arabinose 5-phosphate isomerase GutQ
COG0794	cog	Ga0314523_11	2812615438	CU1	2024562	Accessory	OG0001562	16	17	22	220	D-arabinose 5-phosphate isomerase GutQ	NA;GM;D-arabinose 5-phosphate isomerase GutQ
COG0814	cog	Ga0314520_104	2819486658	CP3	150779	Accessory	OG0001567	16	17	35	438	Amino acid permease	Amino Acid metabolis and transport;E;Amino acid permease
COG0814	cog	Ga0314526_11	2812610912	francensis	1982238	Accessory	OG0001567	16	17	91	500	Amino acid permease	Amino Acid metabolis and transport;E;Amino acid permease
COG0814	cog	Ga0314521_11	2812338703	B-23394	1961378	Accessory	OG0001567	16	17	35	438	Amino acid permease	Amino Acid metabolis and transport;E;Amino acid permease
COG0814	cog	ZCP4_Contig24.1	2545823450	CP4	1998637	Accessory	OG0001567	16	17	35	438	Amino acid permease	Amino Acid metabolis and transport;E;Amino acid permease
COG0814	cog	Ga0199097_01	2834985576	B-1960	2045798	Accessory	OG0001567	16	17	29	441	Amino acid permease	Amino Acid metabolis and transport;E;Amino acid permease
COG0814	cog	Ga0314522_11	2812631830	uvs51	1729298	Accessory	OG0001567	16	17	35	438	Amino acid permease	Amino Acid metabolis and transport;E;Amino acid permease
COG0814	cog	NZ_ACQU01000003	645560883	ATCC10988	293545	Accessory	OG0001567	16	17	35	438	Amino acid permease	Amino Acid metabolis and transport;E;Amino acid permease
COG0814	cog	Ga0314518_11	2812639501	CP1	2045935	Accessory	OG0001567	16	17	35	438	Amino acid permease	Amino Acid metabolis and transport;E;Amino acid permease
COG0814	cog	Ga0302528_01	2834885777	ZM4	2058755	Accessory	OG0001567	16	17	29	441	Amino acid permease	Amino Acid metabolis and transport;E;Amino acid permease
COG0814	cog	NC_013355	646346538	NCIMB11163	2124771	Accessory	OG0001567	16	17	35	438	Amino acid permease	Amino Acid metabolis and transport;E;Amino acid permease
COG0814	cog	CP003709	2559159728	B-12526	2011869	Accessory	OG0001567	16	17	35	438	Amino acid permease	Amino Acid metabolis and transport;E;Amino acid permease
COG0814	cog	Ga0046430_14	2635565792	Z6	1961306	Accessory	OG0001567	16	17	35	438	Amino acid permease	Amino Acid metabolis and transport;E;Amino acid permease
COG0814	cog	Ga0314523_11	2812615386	CU1	2024562	Accessory	OG0001567	16	17	35	438	Amino acid permease	Amino Acid metabolis and transport;E;Amino acid permease
COG0814	cog	Ga0314524_11	2812614473	CU1rif2	2015394	Accessory	OG0001567	16	17	35	438	Amino acid permease	Amino Acid metabolis and transport;E;Amino acid permease
COG0814	cog	Ga0314519_11	2812409055	B-4492	1699179	Accessory	OG0001567	16	17	35	438	Amino acid permease	Amino Acid metabolis and transport;E;Amino acid permease
COG0814	cog	Ga0314525_11	2812612011	PROIMI A1	2008840	Accessory	OG0001567	16	17	35	438	Amino acid permease	Amino Acid metabolis and transport;E;Amino acid permease
COG0816	cog	Ga0314519_11	2812408138	B-4492	1699179	Accessory	OG0001486	16	17	42	175	RNase H-fold protein_ predicted Holliday junction resolvase in Firmicutes and mycoplasms_ involved in anti-termination at Rho-dependent terminators	Transcription;K;RNase H-fold protein_ predicted Holliday junction resolvase in Firmicutes and mycoplasms_ involved in anti-termination at Rho-dependent terminators
COG0816	cog	Ga0046430_14	2635564619	Z6	1961306	Accessory	OG0001486	16	17	42	175	RNase H-fold protein_ predicted Holliday junction resolvase in Firmicutes and mycoplasms_ involved in anti-termination at Rho-dependent terminators	Transcription;K;RNase H-fold protein_ predicted Holliday junction resolvase in Firmicutes and mycoplasms_ involved in anti-termination at Rho-dependent terminators
COG0816	cog	Ga0314525_11	2812613183	PROIMI A1	2008840	Accessory	OG0001486	16	17	42	175	RNase H-fold protein_ predicted Holliday junction resolvase in Firmicutes and mycoplasms_ involved in anti-termination at Rho-dependent terminators	Transcription;K;RNase H-fold protein_ predicted Holliday junction resolvase in Firmicutes and mycoplasms_ involved in anti-termination at Rho-dependent terminators
COG0816	cog	Ga0199097_01	2834984364	B-1960	2045798	Accessory	OG0001486	16	17	42	179	RNase H-fold protein_ predicted Holliday junction resolvase in Firmicutes and mycoplasms_ involved in anti-termination at Rho-dependent terminators	Transcription;K;RNase H-fold protein_ predicted Holliday junction resolvase in Firmicutes and mycoplasms_ involved in anti-termination at Rho-dependent terminators
COG0816	cog	NC_013355	646345282	NCIMB11163	2124771	Accessory	OG0001486	16	17	42	175	RNase H-fold protein_ predicted Holliday junction resolvase in Firmicutes and mycoplasms_ involved in anti-termination at Rho-dependent terminators	Transcription;K;RNase H-fold protein_ predicted Holliday junction resolvase in Firmicutes and mycoplasms_ involved in anti-termination at Rho-dependent terminators
COG0816	cog	NC_015709	650969700	pomaceae	1989865	Accessory	OG0001486	16	17	37	170	RNase H-fold protein_ predicted Holliday junction resolvase in Firmicutes and mycoplasms_ involved in anti-termination at Rho-dependent terminators	Transcription;K;RNase H-fold protein_ predicted Holliday junction resolvase in Firmicutes and mycoplasms_ involved in anti-termination at Rho-dependent terminators
COG0816	cog	ZCP4_Contig24.1	2545822295	CP4	1998637	Accessory	OG0001486	16	17	42	175	RNase H-fold protein_ predicted Holliday junction resolvase in Firmicutes and mycoplasms_ involved in anti-termination at Rho-dependent terminators	Transcription;K;RNase H-fold protein_ predicted Holliday junction resolvase in Firmicutes and mycoplasms_ involved in anti-termination at Rho-dependent terminators
COG0816	cog	Ga0314522_11	2812631211	uvs51	1729298	Accessory	OG0001486	16	17	42	175	RNase H-fold protein_ predicted Holliday junction resolvase in Firmicutes and mycoplasms_ involved in anti-termination at Rho-dependent terminators	Transcription;K;RNase H-fold protein_ predicted Holliday junction resolvase in Firmicutes and mycoplasms_ involved in anti-termination at Rho-dependent terminators
COG0816	cog	Ga0314518_11	2812638306	CP1	2045935	Accessory	OG0001486	16	17	42	175	RNase H-fold protein_ predicted Holliday junction resolvase in Firmicutes and mycoplasms_ involved in anti-termination at Rho-dependent terminators	Transcription;K;RNase H-fold protein_ predicted Holliday junction resolvase in Firmicutes and mycoplasms_ involved in anti-termination at Rho-dependent terminators
COG0816	cog	Ga0314524_11	2812613858	CU1rif2	2015394	Accessory	OG0001486	16	17	42	175	RNase H-fold protein_ predicted Holliday junction resolvase in Firmicutes and mycoplasms_ involved in anti-termination at Rho-dependent terminators	Transcription;K;RNase H-fold protein_ predicted Holliday junction resolvase in Firmicutes and mycoplasms_ involved in anti-termination at Rho-dependent terminators
COG0816	cog	Ga0314526_11	2812610312	francensis	1982238	Accessory	OG0001486	16	17	42	179	RNase H-fold protein_ predicted Holliday junction resolvase in Firmicutes and mycoplasms_ involved in anti-termination at Rho-dependent terminators	Transcription;K;RNase H-fold protein_ predicted Holliday junction resolvase in Firmicutes and mycoplasms_ involved in anti-termination at Rho-dependent terminators
COG0816	cog	Ga0302528_01	2834885153	ZM4	2058755	Accessory	OG0001486	16	17	42	179	RNase H-fold protein_ predicted Holliday junction resolvase in Firmicutes and mycoplasms_ involved in anti-termination at Rho-dependent terminators	Transcription;K;RNase H-fold protein_ predicted Holliday junction resolvase in Firmicutes and mycoplasms_ involved in anti-termination at Rho-dependent terminators
COG0816	cog	NZ_ACQU01000002	645560488	ATCC10988	380210	Accessory	OG0001486	16	17	42	175	RNase H-fold protein_ predicted Holliday junction resolvase in Firmicutes and mycoplasms_ involved in anti-termination at Rho-dependent terminators	Transcription;K;RNase H-fold protein_ predicted Holliday junction resolvase in Firmicutes and mycoplasms_ involved in anti-termination at Rho-dependent terminators
COG0816	cog	CP003709	2559158569	B-12526	2011869	Accessory	OG0001486	16	17	42	175	RNase H-fold protein_ predicted Holliday junction resolvase in Firmicutes and mycoplasms_ involved in anti-termination at Rho-dependent terminators	Transcription;K;RNase H-fold protein_ predicted Holliday junction resolvase in Firmicutes and mycoplasms_ involved in anti-termination at Rho-dependent terminators
COG0816	cog	Ga0314521_11	2812338080	B-23394	1961378	Accessory	OG0001486	16	17	42	175	RNase H-fold protein_ predicted Holliday junction resolvase in Firmicutes and mycoplasms_ involved in anti-termination at Rho-dependent terminators	Transcription;K;RNase H-fold protein_ predicted Holliday junction resolvase in Firmicutes and mycoplasms_ involved in anti-termination at Rho-dependent terminators
COG0816	cog	Ga0314523_11	2812616573	CU1	2024562	Accessory	OG0001486	16	17	42	175	RNase H-fold protein_ predicted Holliday junction resolvase in Firmicutes and mycoplasms_ involved in anti-termination at Rho-dependent terminators	Transcription;K;RNase H-fold protein_ predicted Holliday junction resolvase in Firmicutes and mycoplasms_ involved in anti-termination at Rho-dependent terminators
COG0841	cog	CP003710	2559158052	B-12526	33915	Accessory	OG0001879	3	17	5	1013	Multidrug efflux pump subunit AcrB	Defense mechanisms;V;Multidrug efflux pump subunit AcrB
COG0841	cog	ZCP4_Contig22.3	2545823625	CP4	33915	Accessory	OG0001879	3	17	5	1013	Multidrug efflux pump subunit AcrB	Defense mechanisms;V;Multidrug efflux pump subunit AcrB
COG0842	cog	CP003709	2559158555	B-12526	2011869	Accessory	OG0001479	16	17	165	372	ABC-type multidrug transport system_ permease component	Defense mechanisms;V;ABC-type multidrug transport system_ permease component
COG0842	cog	Ga0046430_14	2635564603	Z6	1961306	Accessory	OG0001479	16	17	140	372	ABC-type multidrug transport system_ permease component	Defense mechanisms;V;ABC-type multidrug transport system_ permease component
COG0842	cog	Ga0314525_11	2812611413	PROIMI A1	2008840	Accessory	OG0001479	16	17	165	372	ABC-type multidrug transport system_ permease component	Defense mechanisms;V;ABC-type multidrug transport system_ permease component
COG0842	cog	Ga0314526_11	2812610321	francensis	1982238	Accessory	OG0001479	16	17	153	372	ABC-type multidrug transport system_ permease component	Defense mechanisms;V;ABC-type multidrug transport system_ permease component
COG0842	cog	Ga0314523_11	2812616588	CU1	2024562	Accessory	OG0001479	16	17	165	372	ABC-type multidrug transport system_ permease component	Defense mechanisms;V;ABC-type multidrug transport system_ permease component
COG0842	cog	Ga0314519_11	2812408121	B-4492	1699179	Accessory	OG0001479	16	17	140	372	ABC-type multidrug transport system_ permease component	Defense mechanisms;V;ABC-type multidrug transport system_ permease component
COG0842	cog	NZ_ACQU01000009	645561620	ATCC10988	70104	Accessory	OG0001479	16	17	165	372	ABC-type multidrug transport system_ permease component	Defense mechanisms;V;ABC-type multidrug transport system_ permease component
COG0842	cog	Ga0302528_01	2834885167	ZM4	2058755	Accessory	OG0001479	16	17	80	373	ABC-type multidrug transport system_ permease component	Defense mechanisms;V;ABC-type multidrug transport system_ permease component
COG0842	cog	Ga0314524_11	2812613873	CU1rif2	2015394	Accessory	OG0001479	16	17	165	372	ABC-type multidrug transport system_ permease component	Defense mechanisms;V;ABC-type multidrug transport system_ permease component
COG0842	cog	Ga0314520_105	2819486740	CP3	145768	Accessory	OG0001479	16	17	165	372	ABC-type multidrug transport system_ permease component	Defense mechanisms;V;ABC-type multidrug transport system_ permease component
COG0842	cog	Ga0199097_01	2834984349	B-1960	2045798	Accessory	OG0001479	16	17	80	373	ABC-type multidrug transport system_ permease component	Defense mechanisms;V;ABC-type multidrug transport system_ permease component
COG0842	cog	ZCP4_Contig24.1	2545822281	CP4	1998637	Accessory	OG0001479	16	17	165	372	ABC-type multidrug transport system_ permease component	Defense mechanisms;V;ABC-type multidrug transport system_ permease component
COG0842	cog	NC_013355	646345271	NCIMB11163	2124771	Accessory	OG0001479	16	17	165	372	ABC-type multidrug transport system_ permease component	Defense mechanisms;V;ABC-type multidrug transport system_ permease component
COG0842	cog	Ga0314521_11	2812338097	B-23394	1961378	Accessory	OG0001479	16	17	140	372	ABC-type multidrug transport system_ permease component	Defense mechanisms;V;ABC-type multidrug transport system_ permease component
COG0842	cog	Ga0314522_11	2812631226	uvs51	1729298	Accessory	OG0001479	16	17	165	372	ABC-type multidrug transport system_ permease component	Defense mechanisms;V;ABC-type multidrug transport system_ permease component
COG0842	cog	Ga0314518_11	2812638292	CP1	2045935	Accessory	OG0001479	16	17	165	372	ABC-type multidrug transport system_ permease component	Defense mechanisms;V;ABC-type multidrug transport system_ permease component
COG0845	cog	Ga0314520_120	2819487509	CP3	11020	Accessory	OG0001878	3	17	1	360	Multidrug efflux pump subunit AcrA (membrane-fusion protein)	NA;MV;Multidrug efflux pump subunit AcrA (membrane-fusion protein)
COG0845	cog	ZCP4_Contig22.3	2545823624	CP4	33915	Accessory	OG0001878	3	17	1	360	Multidrug efflux pump subunit AcrA (membrane-fusion protein)	NA;MV;Multidrug efflux pump subunit AcrA (membrane-fusion protein)
COG0845	cog	CP003710	2559158053	B-12526	33915	Accessory	OG0001878	3	17	1	360	Multidrug efflux pump subunit AcrA (membrane-fusion protein)	NA;MV;Multidrug efflux pump subunit AcrA (membrane-fusion protein)
COG0845	cog	NC_015709	650970159	pomaceae	1989865	Accessory	OG0001611	14	17	38	384	Multidrug efflux pump subunit AcrA (membrane-fusion protein)	NA;MV;Multidrug efflux pump subunit AcrA (membrane-fusion protein)
COG0845	cog	Ga0199097_01	2834984858	B-1960	2045798	Accessory	OG0001611	14	17	15	385	Multidrug efflux pump subunit AcrA (membrane-fusion protein)	NA;MV;Multidrug efflux pump subunit AcrA (membrane-fusion protein)
COG0845	cog	Ga0302528_01	2834884673	ZM4	2058755	Accessory	OG0001611	14	17	16	385	Multidrug efflux pump subunit AcrA (membrane-fusion protein)	NA;MV;Multidrug efflux pump subunit AcrA (membrane-fusion protein)
COG0845	cog	Ga0199097_01	2834985523	B-1960	2045798	Accessory	OG0001563	16	17	23	422	Multidrug efflux pump subunit AcrA (membrane-fusion protein)	NA;MV;Multidrug efflux pump subunit AcrA (membrane-fusion protein)
COG0845	cog	NC_015709	650970832	pomaceae	1989865	Accessory	OG0001563	16	17	75	410	Multidrug efflux pump subunit AcrA (membrane-fusion protein)	NA;MV;Multidrug efflux pump subunit AcrA (membrane-fusion protein)
COG0845	cog	NC_013355	646346485	NCIMB11163	2124771	Accessory	OG0001563	16	17	79	409	Multidrug efflux pump subunit AcrA (membrane-fusion protein)	NA;MV;Multidrug efflux pump subunit AcrA (membrane-fusion protein)
COG0845	cog	Ga0314523_11	2812615437	CU1	2024562	Accessory	OG0001563	16	17	79	409	Multidrug efflux pump subunit AcrA (membrane-fusion protein)	NA;MV;Multidrug efflux pump subunit AcrA (membrane-fusion protein)
COG0845	cog	Ga0314525_11	2812612067	PROIMI A1	2008840	Accessory	OG0001563	16	17	79	409	Multidrug efflux pump subunit AcrA (membrane-fusion protein)	NA;MV;Multidrug efflux pump subunit AcrA (membrane-fusion protein)
COG0845	cog	Ga0314521_11	2812338762	B-23394	1961378	Accessory	OG0001563	16	17	79	409	Multidrug efflux pump subunit AcrA (membrane-fusion protein)	NA;MV;Multidrug efflux pump subunit AcrA (membrane-fusion protein)
COG0845	cog	Ga0314519_11	2812408997	B-4492	1699179	Accessory	OG0001563	16	17	79	409	Multidrug efflux pump subunit AcrA (membrane-fusion protein)	NA;MV;Multidrug efflux pump subunit AcrA (membrane-fusion protein)
COG0845	cog	Ga0314526_11	2812610984	francensis	1982238	Accessory	OG0001563	16	17	80	410	Multidrug efflux pump subunit AcrA (membrane-fusion protein)	NA;MV;Multidrug efflux pump subunit AcrA (membrane-fusion protein)
COG0845	cog	NZ_ACQU01000003	645560831	ATCC10988	293545	Accessory	OG0001563	16	17	79	409	Multidrug efflux pump subunit AcrA (membrane-fusion protein)	NA;MV;Multidrug efflux pump subunit AcrA (membrane-fusion protein)
COG0845	cog	CP003709	2559159676	B-12526	2011869	Accessory	OG0001563	16	17	79	409	Multidrug efflux pump subunit AcrA (membrane-fusion protein)	NA;MV;Multidrug efflux pump subunit AcrA (membrane-fusion protein)
COG0845	cog	Ga0314518_11	2812639448	CP1	2045935	Accessory	OG0001563	16	17	79	409	Multidrug efflux pump subunit AcrA (membrane-fusion protein)	NA;MV;Multidrug efflux pump subunit AcrA (membrane-fusion protein)
COG0845	cog	ZCP4_Contig24.1	2545823398	CP4	1998637	Accessory	OG0001563	16	17	79	409	Multidrug efflux pump subunit AcrA (membrane-fusion protein)	NA;MV;Multidrug efflux pump subunit AcrA (membrane-fusion protein)
COG0845	cog	Ga0314522_11	2812631883	uvs51	1729298	Accessory	OG0001563	16	17	79	409	Multidrug efflux pump subunit AcrA (membrane-fusion protein)	NA;MV;Multidrug efflux pump subunit AcrA (membrane-fusion protein)
COG0845	cog	Ga0046430_14	2635565732	Z6	1961306	Accessory	OG0001563	16	17	79	409	Multidrug efflux pump subunit AcrA (membrane-fusion protein)	NA;MV;Multidrug efflux pump subunit AcrA (membrane-fusion protein)
COG0845	cog	Ga0302528_01	2834885833	ZM4	2058755	Accessory	OG0001563	16	17	23	422	Multidrug efflux pump subunit AcrA (membrane-fusion protein)	NA;MV;Multidrug efflux pump subunit AcrA (membrane-fusion protein)
COG0845	cog	Ga0314524_11	2812614525	CU1rif2	2015394	Accessory	OG0001563	16	17	79	409	Multidrug efflux pump subunit AcrA (membrane-fusion protein)	NA;MV;Multidrug efflux pump subunit AcrA (membrane-fusion protein)
COG1002	cog	Ga0314519_13	2812409791	B-4492	33477	Accessory	OG0001934	3	17	248	925	Type II restriction/modification system_ DNA methylase subunit YeeA	Defense mechanisms;V;Type II restriction/modification system_ DNA methylase subunit YeeA
COG1002	cog	NC_013356	646346650	NCIMB11163	53380	Accessory	OG0001934	3	17	248	898	Type II restriction/modification system_ DNA methylase subunit YeeA	Defense mechanisms;V;Type II restriction/modification system_ DNA methylase subunit YeeA
COG1012	cog	NC_015709	650970333	pomaceae	1989865	Accessory	OG0001876	3	17	11	483	Acyl-CoA reductase or other NAD-dependent aldehyde dehydrogenase	Energy production and conversion;C;Acyl-CoA reductase or other NAD-dependent aldehyde dehydrogenase
COG1012	cog	CP003710	2559158039	B-12526	33915	Accessory	OG0001876	3	17	8	481	Acyl-CoA reductase or other NAD-dependent aldehyde dehydrogenase	Energy production and conversion;C;Acyl-CoA reductase or other NAD-dependent aldehyde dehydrogenase
COG1012	cog	ZCP4_Contig22.3	2545823607	CP4	33915	Accessory	OG0001876	3	17	8	481	Acyl-CoA reductase or other NAD-dependent aldehyde dehydrogenase	Energy production and conversion;C;Acyl-CoA reductase or other NAD-dependent aldehyde dehydrogenase
COG1012	cog	Ga0314522_11	2812631668	uvs51	1729298	Accessory	OG0001412	16	17	2	438	Acyl-CoA reductase or other NAD-dependent aldehyde dehydrogenase	Energy production and conversion;C;Acyl-CoA reductase or other NAD-dependent aldehyde dehydrogenase
COG1012	cog	Ga0199097_01	2834985745	B-1960	2045798	Accessory	OG0001412	16	17	1	459	Acyl-CoA reductase or other NAD-dependent aldehyde dehydrogenase	Energy production and conversion;C;Acyl-CoA reductase or other NAD-dependent aldehyde dehydrogenase
COG1012	cog	Ga0046430_14	2635564161	Z6	1961306	Accessory	OG0001412	16	17	2	438	Acyl-CoA reductase or other NAD-dependent aldehyde dehydrogenase	Energy production and conversion;C;Acyl-CoA reductase or other NAD-dependent aldehyde dehydrogenase
COG1012	cog	Ga0314519_11	2812409222	B-4492	1699179	Accessory	OG0001412	16	17	2	438	Acyl-CoA reductase or other NAD-dependent aldehyde dehydrogenase	Energy production and conversion;C;Acyl-CoA reductase or other NAD-dependent aldehyde dehydrogenase
COG1012	cog	Ga0314526_11	2812610755	francensis	1982238	Accessory	OG0001412	16	17	5	444	Acyl-CoA reductase or other NAD-dependent aldehyde dehydrogenase	Energy production and conversion;C;Acyl-CoA reductase or other NAD-dependent aldehyde dehydrogenase
COG1012	cog	Ga0314518_11	2812637861	CP1	2045935	Accessory	OG0001412	16	17	2	438	Acyl-CoA reductase or other NAD-dependent aldehyde dehydrogenase	Energy production and conversion;C;Acyl-CoA reductase or other NAD-dependent aldehyde dehydrogenase
COG1012	cog	Ga0314524_11	2812614314	CU1rif2	2015394	Accessory	OG0001412	16	17	2	438	Acyl-CoA reductase or other NAD-dependent aldehyde dehydrogenase	Energy production and conversion;C;Acyl-CoA reductase or other NAD-dependent aldehyde dehydrogenase
COG1012	cog	CP003709	2559158123	B-12526	2011869	Accessory	OG0001412	16	17	2	438	Acyl-CoA reductase or other NAD-dependent aldehyde dehydrogenase	Energy production and conversion;C;Acyl-CoA reductase or other NAD-dependent aldehyde dehydrogenase
COG1012	cog	Ga0302528_01	2834885605	ZM4	2058755	Accessory	OG0001412	16	17	1	459	Acyl-CoA reductase or other NAD-dependent aldehyde dehydrogenase	Energy production and conversion;C;Acyl-CoA reductase or other NAD-dependent aldehyde dehydrogenase
COG1012	cog	Ga0314523_11	2812615217	CU1	2024562	Accessory	OG0001412	16	17	2	438	Acyl-CoA reductase or other NAD-dependent aldehyde dehydrogenase	Energy production and conversion;C;Acyl-CoA reductase or other NAD-dependent aldehyde dehydrogenase
COG1012	cog	NZ_ACQU01000003	645561052	ATCC10988	293545	Accessory	OG0001412	16	17	2	438	Acyl-CoA reductase or other NAD-dependent aldehyde dehydrogenase	Energy production and conversion;C;Acyl-CoA reductase or other NAD-dependent aldehyde dehydrogenase
COG1012	cog	Ga0314525_11	2812611844	PROIMI A1	2008840	Accessory	OG0001412	16	17	2	438	Acyl-CoA reductase or other NAD-dependent aldehyde dehydrogenase	Energy production and conversion;C;Acyl-CoA reductase or other NAD-dependent aldehyde dehydrogenase
COG1012	cog	NC_013355	646344840	NCIMB11163	2124771	Accessory	OG0001412	16	17	2	438	Acyl-CoA reductase or other NAD-dependent aldehyde dehydrogenase	Energy production and conversion;C;Acyl-CoA reductase or other NAD-dependent aldehyde dehydrogenase
COG1012	cog	Ga0314521_11	2812338536	B-23394	1961378	Accessory	OG0001412	16	17	2	438	Acyl-CoA reductase or other NAD-dependent aldehyde dehydrogenase	Energy production and conversion;C;Acyl-CoA reductase or other NAD-dependent aldehyde dehydrogenase
COG1012	cog	ZCP4_Contig24.1	2545821843	CP4	1998637	Accessory	OG0001412	16	17	2	438	Acyl-CoA reductase or other NAD-dependent aldehyde dehydrogenase	Energy production and conversion;C;Acyl-CoA reductase or other NAD-dependent aldehyde dehydrogenase
COG1012	cog	NC_015709	650969271	pomaceae	1989865	Accessory	OG0001412	16	17	3	437	Acyl-CoA reductase or other NAD-dependent aldehyde dehydrogenase	Energy production and conversion;C;Acyl-CoA reductase or other NAD-dependent aldehyde dehydrogenase
COG1028	cog	Ga0302528_01	2834884590	ZM4	2058755	Accessory	OG0002065	2	17	4	240	NAD(P)-dependent dehydrogenase_ short-chain alcohol dehydrogenase family	NA;IQR;NAD(P)-dependent dehydrogenase_ short-chain alcohol dehydrogenase family
COG1028	cog	Ga0199097_01	2834985206	B-1960	2045798	Accessory	OG0001973	3	17	1	251	NAD(P)-dependent dehydrogenase_ short-chain alcohol dehydrogenase family	NA;IQR;NAD(P)-dependent dehydrogenase_ short-chain alcohol dehydrogenase family
COG1028	cog	Ga0314520_101	2819485914	CP3	397686	Accessory	OG0001864	3	17	4	255	NAD(P)-dependent dehydrogenase_ short-chain alcohol dehydrogenase family	NA;IQR;NAD(P)-dependent dehydrogenase_ short-chain alcohol dehydrogenase family
COG1028	cog	Ga0199097_01	2834985207	B-1960	2045798	Accessory	OG0001974	3	17	2	249	NAD(P)-dependent dehydrogenase_ short-chain alcohol dehydrogenase family	NA;IQR;NAD(P)-dependent dehydrogenase_ short-chain alcohol dehydrogenase family
COG1028	cog	ZCP4_Contig24.1	2545822894	CP4	1998637	Accessory	OG0001864	3	17	4	255	NAD(P)-dependent dehydrogenase_ short-chain alcohol dehydrogenase family	NA;IQR;NAD(P)-dependent dehydrogenase_ short-chain alcohol dehydrogenase family
COG1028	cog	CP003709	2559159164	B-12526	2011869	Accessory	OG0001864	3	17	4	255	NAD(P)-dependent dehydrogenase_ short-chain alcohol dehydrogenase family	NA;IQR;NAD(P)-dependent dehydrogenase_ short-chain alcohol dehydrogenase family
COG1028	cog	Ga0314521_13	2812339073	B-23394	33474	Accessory	OG0001681	11	17	1	241	NAD(P)-dependent dehydrogenase_ short-chain alcohol dehydrogenase family	NA;IQR;NAD(P)-dependent dehydrogenase_ short-chain alcohol dehydrogenase family
COG1028	cog	NZ_ACQU01000019	645561974	ATCC10988	18099	Accessory	OG0001681	11	17	1	241	NAD(P)-dependent dehydrogenase_ short-chain alcohol dehydrogenase family	NA;IQR;NAD(P)-dependent dehydrogenase_ short-chain alcohol dehydrogenase family
COG1028	cog	NC_015709	650970272	pomaceae	1989865	Accessory	OG0001681	11	17	1	242	NAD(P)-dependent dehydrogenase_ short-chain alcohol dehydrogenase family	NA;IQR;NAD(P)-dependent dehydrogenase_ short-chain alcohol dehydrogenase family
COG1028	cog	CP003713	2559157925	B-12526	32400	Accessory	OG0001681	11	17	1	241	NAD(P)-dependent dehydrogenase_ short-chain alcohol dehydrogenase family	NA;IQR;NAD(P)-dependent dehydrogenase_ short-chain alcohol dehydrogenase family
COG1028	cog	Ga0302528_05	2834886426	ZM4	39266	Accessory	OG0001681	11	17	1	242	NAD(P)-dependent dehydrogenase_ short-chain alcohol dehydrogenase family	NA;IQR;NAD(P)-dependent dehydrogenase_ short-chain alcohol dehydrogenase family
COG1028	cog	Ga0314519_13	2812409786	B-4492	33477	Accessory	OG0001681	11	17	1	241	NAD(P)-dependent dehydrogenase_ short-chain alcohol dehydrogenase family	NA;IQR;NAD(P)-dependent dehydrogenase_ short-chain alcohol dehydrogenase family
COG1028	cog	Ga0314522_15	2812632281	uvs51	31691	Accessory	OG0001681	11	17	1	241	NAD(P)-dependent dehydrogenase_ short-chain alcohol dehydrogenase family	NA;IQR;NAD(P)-dependent dehydrogenase_ short-chain alcohol dehydrogenase family
COG1028	cog	Ga0314524_13	2812615137	CU1rif2	31688	Accessory	OG0001681	11	17	1	241	NAD(P)-dependent dehydrogenase_ short-chain alcohol dehydrogenase family	NA;IQR;NAD(P)-dependent dehydrogenase_ short-chain alcohol dehydrogenase family
COG1028	cog	NC_013357	646346689	NCIMB11163	40818	Accessory	OG0001681	11	17	1	241	NAD(P)-dependent dehydrogenase_ short-chain alcohol dehydrogenase family	NA;IQR;NAD(P)-dependent dehydrogenase_ short-chain alcohol dehydrogenase family
COG1028	cog	ZCP4_Contig21.4	2545823630	CP4	32400	Accessory	OG0001681	11	17	1	241	NAD(P)-dependent dehydrogenase_ short-chain alcohol dehydrogenase family	NA;IQR;NAD(P)-dependent dehydrogenase_ short-chain alcohol dehydrogenase family
COG1028	cog	Ga0314526_17	2812611400	francensis	31897	Accessory	OG0001681	11	17	1	241	NAD(P)-dependent dehydrogenase_ short-chain alcohol dehydrogenase family	NA;IQR;NAD(P)-dependent dehydrogenase_ short-chain alcohol dehydrogenase family
COG1028	cog	NC_013355	646346442	NCIMB11163	2124771	Accessory	OG0001647	12	17	5	253	NAD(P)-dependent dehydrogenase_ short-chain alcohol dehydrogenase family	NA;IQR;NAD(P)-dependent dehydrogenase_ short-chain alcohol dehydrogenase family
COG1028	cog	Ga0199097_01	2834985483	B-1960	2045798	Accessory	OG0001647	12	17	5	253	NAD(P)-dependent dehydrogenase_ short-chain alcohol dehydrogenase family	NA;IQR;NAD(P)-dependent dehydrogenase_ short-chain alcohol dehydrogenase family
COG1028	cog	Ga0314524_11	2812614568	CU1rif2	2015394	Accessory	OG0001647	12	17	5	253	NAD(P)-dependent dehydrogenase_ short-chain alcohol dehydrogenase family	NA;IQR;NAD(P)-dependent dehydrogenase_ short-chain alcohol dehydrogenase family
COG1028	cog	Ga0302528_03	2834886339	ZM4	33006	Accessory	OG0001647	12	17	5	251	NAD(P)-dependent dehydrogenase_ short-chain alcohol dehydrogenase family	NA;IQR;NAD(P)-dependent dehydrogenase_ short-chain alcohol dehydrogenase family
COG1028	cog	Ga0302528_01	2834885878	ZM4	2058755	Accessory	OG0001647	12	17	5	253	NAD(P)-dependent dehydrogenase_ short-chain alcohol dehydrogenase family	NA;IQR;NAD(P)-dependent dehydrogenase_ short-chain alcohol dehydrogenase family
COG1028	cog	Ga0314523_11	2812615479	CU1	2024562	Accessory	OG0001647	12	17	5	253	NAD(P)-dependent dehydrogenase_ short-chain alcohol dehydrogenase family	NA;IQR;NAD(P)-dependent dehydrogenase_ short-chain alcohol dehydrogenase family
COG1028	cog	Ga0314518_11	2812639408	CP1	2045935	Accessory	OG0001647	12	17	5	253	NAD(P)-dependent dehydrogenase_ short-chain alcohol dehydrogenase family	NA;IQR;NAD(P)-dependent dehydrogenase_ short-chain alcohol dehydrogenase family
COG1028	cog	Ga0314522_11	2812631926	uvs51	1729298	Accessory	OG0001647	12	17	5	253	NAD(P)-dependent dehydrogenase_ short-chain alcohol dehydrogenase family	NA;IQR;NAD(P)-dependent dehydrogenase_ short-chain alcohol dehydrogenase family
COG1028	cog	CP003709	2559159636	B-12526	2011869	Accessory	OG0001647	12	17	5	253	NAD(P)-dependent dehydrogenase_ short-chain alcohol dehydrogenase family	NA;IQR;NAD(P)-dependent dehydrogenase_ short-chain alcohol dehydrogenase family
COG1028	cog	Ga0314520_116	2819487441	CP3	33703	Accessory	OG0001647	12	17	5	253	NAD(P)-dependent dehydrogenase_ short-chain alcohol dehydrogenase family	NA;IQR;NAD(P)-dependent dehydrogenase_ short-chain alcohol dehydrogenase family
COG1028	cog	Ga0314525_11	2812612107	PROIMI A1	2008840	Accessory	OG0001647	12	17	5	253	NAD(P)-dependent dehydrogenase_ short-chain alcohol dehydrogenase family	NA;IQR;NAD(P)-dependent dehydrogenase_ short-chain alcohol dehydrogenase family
COG1028	cog	ZCP4_Contig24.1	2545823358	CP4	1998637	Accessory	OG0001647	12	17	5	253	NAD(P)-dependent dehydrogenase_ short-chain alcohol dehydrogenase family	NA;IQR;NAD(P)-dependent dehydrogenase_ short-chain alcohol dehydrogenase family
COG1028	cog	NZ_ACQU01000012	645561748	ATCC10988	46794	Accessory	OG0001647	12	17	5	253	NAD(P)-dependent dehydrogenase_ short-chain alcohol dehydrogenase family	NA;IQR;NAD(P)-dependent dehydrogenase_ short-chain alcohol dehydrogenase family
COG1028	cog	NC_013355	646345273	NCIMB11163	2124771	Accessory	OG0001481	16	17	3	256	NAD(P)-dependent dehydrogenase_ short-chain alcohol dehydrogenase family	NA;IQR;NAD(P)-dependent dehydrogenase_ short-chain alcohol dehydrogenase family
COG1028	cog	Ga0046430_14	2635565029	Z6	1961306	Accessory	OG0001495	16	17	3	251	NAD(P)-dependent dehydrogenase_ short-chain alcohol dehydrogenase family	NA;IQR;NAD(P)-dependent dehydrogenase_ short-chain alcohol dehydrogenase family
COG1028	cog	Ga0302528_01	2834884741	ZM4	2058755	Accessory	OG0001495	16	17	2	253	NAD(P)-dependent dehydrogenase_ short-chain alcohol dehydrogenase family	NA;IQR;NAD(P)-dependent dehydrogenase_ short-chain alcohol dehydrogenase family
COG1028	cog	Ga0314524_11	2812614271	CU1rif2	2015394	Accessory	OG0001427	16	17	2	243	NAD(P)-dependent dehydrogenase_ short-chain alcohol dehydrogenase family	NA;IQR;NAD(P)-dependent dehydrogenase_ short-chain alcohol dehydrogenase family
COG1028	cog	Ga0314521_11	2812338495	B-23394	1961378	Accessory	OG0001427	16	17	2	243	NAD(P)-dependent dehydrogenase_ short-chain alcohol dehydrogenase family	NA;IQR;NAD(P)-dependent dehydrogenase_ short-chain alcohol dehydrogenase family
COG1028	cog	CP003709	2559158976	B-12526	2011869	Accessory	OG0001495	16	17	3	251	NAD(P)-dependent dehydrogenase_ short-chain alcohol dehydrogenase family	NA;IQR;NAD(P)-dependent dehydrogenase_ short-chain alcohol dehydrogenase family
COG1028	cog	Ga0046430_14	2635564605	Z6	1961306	Accessory	OG0001481	16	17	3	256	NAD(P)-dependent dehydrogenase_ short-chain alcohol dehydrogenase family	NA;IQR;NAD(P)-dependent dehydrogenase_ short-chain alcohol dehydrogenase family
COG1028	cog	Ga0314521_11	2812337667	B-23394	1961378	Accessory	OG0001495	16	17	3	251	NAD(P)-dependent dehydrogenase_ short-chain alcohol dehydrogenase family	NA;IQR;NAD(P)-dependent dehydrogenase_ short-chain alcohol dehydrogenase family
COG1028	cog	Ga0314522_11	2812631224	uvs51	1729298	Accessory	OG0001481	16	17	3	256	NAD(P)-dependent dehydrogenase_ short-chain alcohol dehydrogenase family	NA;IQR;NAD(P)-dependent dehydrogenase_ short-chain alcohol dehydrogenase family
COG1028	cog	ZCP4_Contig24.1	2545822283	CP4	1998637	Accessory	OG0001481	16	17	3	256	NAD(P)-dependent dehydrogenase_ short-chain alcohol dehydrogenase family	NA;IQR;NAD(P)-dependent dehydrogenase_ short-chain alcohol dehydrogenase family
COG1028	cog	NZ_ACQU01000006	645561377	ATCC10988	113352	Accessory	OG0001427	16	17	2	243	NAD(P)-dependent dehydrogenase_ short-chain alcohol dehydrogenase family	NA;IQR;NAD(P)-dependent dehydrogenase_ short-chain alcohol dehydrogenase family
COG1028	cog	Ga0314526_11	2812610319	francensis	1982238	Accessory	OG0001481	16	17	3	256	NAD(P)-dependent dehydrogenase_ short-chain alcohol dehydrogenase family	NA;IQR;NAD(P)-dependent dehydrogenase_ short-chain alcohol dehydrogenase family
COG1028	cog	NZ_ACQU01000001	645560181	ATCC10988	384559	Accessory	OG0001495	16	17	3	251	NAD(P)-dependent dehydrogenase_ short-chain alcohol dehydrogenase family	NA;IQR;NAD(P)-dependent dehydrogenase_ short-chain alcohol dehydrogenase family
COG1028	cog	NC_013355	646344884	NCIMB11163	2124771	Accessory	OG0001427	16	17	2	243	NAD(P)-dependent dehydrogenase_ short-chain alcohol dehydrogenase family	NA;IQR;NAD(P)-dependent dehydrogenase_ short-chain alcohol dehydrogenase family
COG1028	cog	Ga0314518_11	2812638729	CP1	2045935	Accessory	OG0001495	16	17	3	251	NAD(P)-dependent dehydrogenase_ short-chain alcohol dehydrogenase family	NA;IQR;NAD(P)-dependent dehydrogenase_ short-chain alcohol dehydrogenase family
COG1028	cog	Ga0314523_11	2812616182	CU1	2024562	Accessory	OG0001495	16	17	3	251	NAD(P)-dependent dehydrogenase_ short-chain alcohol dehydrogenase family	NA;IQR;NAD(P)-dependent dehydrogenase_ short-chain alcohol dehydrogenase family
COG1028	cog	Ga0314525_11	2812611411	PROIMI A1	2008840	Accessory	OG0001481	16	17	3	256	NAD(P)-dependent dehydrogenase_ short-chain alcohol dehydrogenase family	NA;IQR;NAD(P)-dependent dehydrogenase_ short-chain alcohol dehydrogenase family
COG1028	cog	Ga0199097_01	2834983950	B-1960	2045798	Accessory	OG0001427	16	17	2	244	NAD(P)-dependent dehydrogenase_ short-chain alcohol dehydrogenase family	NA;IQR;NAD(P)-dependent dehydrogenase_ short-chain alcohol dehydrogenase family
COG1028	cog	ZCP4_Contig24.1	2545822705	CP4	1998637	Accessory	OG0001495	16	17	3	251	NAD(P)-dependent dehydrogenase_ short-chain alcohol dehydrogenase family	NA;IQR;NAD(P)-dependent dehydrogenase_ short-chain alcohol dehydrogenase family
COG1028	cog	Ga0314524_11	2812613525	CU1rif2	2015394	Accessory	OG0001495	16	17	3	251	NAD(P)-dependent dehydrogenase_ short-chain alcohol dehydrogenase family	NA;IQR;NAD(P)-dependent dehydrogenase_ short-chain alcohol dehydrogenase family
COG1028	cog	Ga0302528_01	2834885165	ZM4	2058755	Accessory	OG0001481	16	17	3	258	NAD(P)-dependent dehydrogenase_ short-chain alcohol dehydrogenase family	NA;IQR;NAD(P)-dependent dehydrogenase_ short-chain alcohol dehydrogenase family
COG1028	cog	CP003709	2559158557	B-12526	2011869	Accessory	OG0001481	16	17	3	256	NAD(P)-dependent dehydrogenase_ short-chain alcohol dehydrogenase family	NA;IQR;NAD(P)-dependent dehydrogenase_ short-chain alcohol dehydrogenase family
COG1028	cog	Ga0046430_14	2635564203	Z6	1961306	Accessory	OG0001427	16	17	2	243	NAD(P)-dependent dehydrogenase_ short-chain alcohol dehydrogenase family	NA;IQR;NAD(P)-dependent dehydrogenase_ short-chain alcohol dehydrogenase family
COG1028	cog	Ga0314520_105	2819486738	CP3	145768	Accessory	OG0001481	16	17	3	256	NAD(P)-dependent dehydrogenase_ short-chain alcohol dehydrogenase family	NA;IQR;NAD(P)-dependent dehydrogenase_ short-chain alcohol dehydrogenase family
COG1028	cog	Ga0314526_11	2812610712	francensis	1982238	Accessory	OG0001427	16	17	2	243	NAD(P)-dependent dehydrogenase_ short-chain alcohol dehydrogenase family	NA;IQR;NAD(P)-dependent dehydrogenase_ short-chain alcohol dehydrogenase family
COG1028	cog	NC_013355	646345689	NCIMB11163	2124771	Accessory	OG0001495	16	17	3	251	NAD(P)-dependent dehydrogenase_ short-chain alcohol dehydrogenase family	NA;IQR;NAD(P)-dependent dehydrogenase_ short-chain alcohol dehydrogenase family
COG1028	cog	Ga0302528_01	2834885565	ZM4	2058755	Accessory	OG0001427	16	17	2	244	NAD(P)-dependent dehydrogenase_ short-chain alcohol dehydrogenase family	NA;IQR;NAD(P)-dependent dehydrogenase_ short-chain alcohol dehydrogenase family
COG1028	cog	Ga0314520_101	2819486103	CP3	397686	Accessory	OG0001495	16	17	3	251	NAD(P)-dependent dehydrogenase_ short-chain alcohol dehydrogenase family	NA;IQR;NAD(P)-dependent dehydrogenase_ short-chain alcohol dehydrogenase family
COG1028	cog	Ga0314521_11	2812338095	B-23394	1961378	Accessory	OG0001481	16	17	3	256	NAD(P)-dependent dehydrogenase_ short-chain alcohol dehydrogenase family	NA;IQR;NAD(P)-dependent dehydrogenase_ short-chain alcohol dehydrogenase family
COG1028	cog	Ga0199097_01	2834984351	B-1960	2045798	Accessory	OG0001481	16	17	3	258	NAD(P)-dependent dehydrogenase_ short-chain alcohol dehydrogenase family	NA;IQR;NAD(P)-dependent dehydrogenase_ short-chain alcohol dehydrogenase family
COG1028	cog	NZ_ACQU01000009	645561622	ATCC10988	70104	Accessory	OG0001481	16	17	3	256	NAD(P)-dependent dehydrogenase_ short-chain alcohol dehydrogenase family	NA;IQR;NAD(P)-dependent dehydrogenase_ short-chain alcohol dehydrogenase family
COG1028	cog	Ga0314523_11	2812616984	CU1	2024562	Accessory	OG0001427	16	17	2	243	NAD(P)-dependent dehydrogenase_ short-chain alcohol dehydrogenase family	NA;IQR;NAD(P)-dependent dehydrogenase_ short-chain alcohol dehydrogenase family
COG1028	cog	Ga0314524_11	2812613871	CU1rif2	2015394	Accessory	OG0001481	16	17	3	256	NAD(P)-dependent dehydrogenase_ short-chain alcohol dehydrogenase family	NA;IQR;NAD(P)-dependent dehydrogenase_ short-chain alcohol dehydrogenase family
COG1028	cog	Ga0314519_11	2812408553	B-4492	1699179	Accessory	OG0001495	16	17	3	251	NAD(P)-dependent dehydrogenase_ short-chain alcohol dehydrogenase family	NA;IQR;NAD(P)-dependent dehydrogenase_ short-chain alcohol dehydrogenase family
COG1028	cog	Ga0314526_11	2812609912	francensis	1982238	Accessory	OG0001495	16	17	10	216	NAD(P)-dependent dehydrogenase_ short-chain alcohol dehydrogenase family	NA;IQR;NAD(P)-dependent dehydrogenase_ short-chain alcohol dehydrogenase family
COG1028	cog	Ga0314519_11	2812408123	B-4492	1699179	Accessory	OG0001481	16	17	3	256	NAD(P)-dependent dehydrogenase_ short-chain alcohol dehydrogenase family	NA;IQR;NAD(P)-dependent dehydrogenase_ short-chain alcohol dehydrogenase family
COG1028	cog	Ga0314518_11	2812637902	CP1	2045935	Accessory	OG0001427	16	17	2	243	NAD(P)-dependent dehydrogenase_ short-chain alcohol dehydrogenase family	NA;IQR;NAD(P)-dependent dehydrogenase_ short-chain alcohol dehydrogenase family
COG1028	cog	ZCP4_Contig24.1	2545821888	CP4	1998637	Accessory	OG0001427	16	17	2	243	NAD(P)-dependent dehydrogenase_ short-chain alcohol dehydrogenase family	NA;IQR;NAD(P)-dependent dehydrogenase_ short-chain alcohol dehydrogenase family
COG1028	cog	Ga0314522_11	2812630878	uvs51	1729298	Accessory	OG0001495	16	17	3	251	NAD(P)-dependent dehydrogenase_ short-chain alcohol dehydrogenase family	NA;IQR;NAD(P)-dependent dehydrogenase_ short-chain alcohol dehydrogenase family
COG1028	cog	Ga0314518_11	2812638294	CP1	2045935	Accessory	OG0001481	16	17	3	256	NAD(P)-dependent dehydrogenase_ short-chain alcohol dehydrogenase family	NA;IQR;NAD(P)-dependent dehydrogenase_ short-chain alcohol dehydrogenase family
COG1028	cog	NC_015709	650969304	pomaceae	1989865	Accessory	OG0001427	16	17	2	243	NAD(P)-dependent dehydrogenase_ short-chain alcohol dehydrogenase family	NA;IQR;NAD(P)-dependent dehydrogenase_ short-chain alcohol dehydrogenase family
COG1028	cog	Ga0199097_01	2834984792	B-1960	2045798	Accessory	OG0001495	16	17	2	253	NAD(P)-dependent dehydrogenase_ short-chain alcohol dehydrogenase family	NA;IQR;NAD(P)-dependent dehydrogenase_ short-chain alcohol dehydrogenase family
COG1028	cog	Ga0314525_11	2812612772	PROIMI A1	2008840	Accessory	OG0001495	16	17	3	251	NAD(P)-dependent dehydrogenase_ short-chain alcohol dehydrogenase family	NA;IQR;NAD(P)-dependent dehydrogenase_ short-chain alcohol dehydrogenase family
COG1028	cog	Ga0314523_11	2812616586	CU1	2024562	Accessory	OG0001481	16	17	3	256	NAD(P)-dependent dehydrogenase_ short-chain alcohol dehydrogenase family	NA;IQR;NAD(P)-dependent dehydrogenase_ short-chain alcohol dehydrogenase family
COG1028	cog	Ga0314525_11	2812611804	PROIMI A1	2008840	Accessory	OG0001427	16	17	2	243	NAD(P)-dependent dehydrogenase_ short-chain alcohol dehydrogenase family	NA;IQR;NAD(P)-dependent dehydrogenase_ short-chain alcohol dehydrogenase family
COG1028	cog	Ga0314522_11	2812631624	uvs51	1729298	Accessory	OG0001427	16	17	2	243	NAD(P)-dependent dehydrogenase_ short-chain alcohol dehydrogenase family	NA;IQR;NAD(P)-dependent dehydrogenase_ short-chain alcohol dehydrogenase family
COG1028	cog	Ga0314519_11	2812409264	B-4492	1699179	Accessory	OG0001427	16	17	2	243	NAD(P)-dependent dehydrogenase_ short-chain alcohol dehydrogenase family	NA;IQR;NAD(P)-dependent dehydrogenase_ short-chain alcohol dehydrogenase family
COG1028	cog	CP003709	2559158168	B-12526	2011869	Accessory	OG0001427	16	17	2	243	NAD(P)-dependent dehydrogenase_ short-chain alcohol dehydrogenase family	NA;IQR;NAD(P)-dependent dehydrogenase_ short-chain alcohol dehydrogenase family
COG1040	cog	Ga0302528_01	2834885624	ZM4	2058755	Accessory	OG0001810	5	17	32	188	Predicted amidophosphoribosyltransferases	General Functional Prediction only;R;Predicted amidophosphoribosyltransferases
COG1061	cog	Ga0314521_13	2812339105	B-23394	33474	Accessory	OG0001935	3	17	14	392	Superfamily II DNA or RNA helicase	NA;KL;Superfamily II DNA or RNA helicase
COG1061	cog	Ga0314519_13	2812409792	B-4492	33477	Accessory	OG0001935	3	17	14	392	Superfamily II DNA or RNA helicase	NA;KL;Superfamily II DNA or RNA helicase
COG1061	cog	NC_013356	646346651	NCIMB11163	53380	Accessory	OG0001935	3	17	23	390	Superfamily II DNA or RNA helicase	NA;KL;Superfamily II DNA or RNA helicase
COG1064	cog	Ga0314519_11	2812409247	B-4492	1699179	Accessory	OG0001419	16	17	1	335	D-arabinose 1-dehydrogenase_ Zn-dependent alcohol dehydrogenase family	Carbohydrate metabolism and transport;G;D-arabinose 1-dehydrogenase_ Zn-dependent alcohol dehydrogenase family
COG1064	cog	Ga0046430_14	2635564186	Z6	1961306	Accessory	OG0001419	16	17	1	335	D-arabinose 1-dehydrogenase_ Zn-dependent alcohol dehydrogenase family	Carbohydrate metabolism and transport;G;D-arabinose 1-dehydrogenase_ Zn-dependent alcohol dehydrogenase family
COG1064	cog	Ga0314518_11	2812637889	CP1	2045935	Accessory	OG0001419	16	17	81	417	D-arabinose 1-dehydrogenase_ Zn-dependent alcohol dehydrogenase family	Carbohydrate metabolism and transport;G;D-arabinose 1-dehydrogenase_ Zn-dependent alcohol dehydrogenase family
COG1064	cog	Ga0314525_11	2812611817	PROIMI A1	2008840	Accessory	OG0001419	16	17	1	335	D-arabinose 1-dehydrogenase_ Zn-dependent alcohol dehydrogenase family	Carbohydrate metabolism and transport;G;D-arabinose 1-dehydrogenase_ Zn-dependent alcohol dehydrogenase family
COG1064	cog	Ga0314520_117	2819487478	CP3	25827	Accessory	OG0001419	16	17	81	417	D-arabinose 1-dehydrogenase_ Zn-dependent alcohol dehydrogenase family	Carbohydrate metabolism and transport;G;D-arabinose 1-dehydrogenase_ Zn-dependent alcohol dehydrogenase family
COG1064	cog	Ga0314522_11	2812631637	uvs51	1729298	Accessory	OG0001419	16	17	81	417	D-arabinose 1-dehydrogenase_ Zn-dependent alcohol dehydrogenase family	Carbohydrate metabolism and transport;G;D-arabinose 1-dehydrogenase_ Zn-dependent alcohol dehydrogenase family
COG1064	cog	Ga0314526_11	2812610733	francensis	1982238	Accessory	OG0001419	16	17	1	335	D-arabinose 1-dehydrogenase_ Zn-dependent alcohol dehydrogenase family	Carbohydrate metabolism and transport;G;D-arabinose 1-dehydrogenase_ Zn-dependent alcohol dehydrogenase family
COG1064	cog	NC_013355	646344867	NCIMB11163	2124771	Accessory	OG0001419	16	17	81	417	D-arabinose 1-dehydrogenase_ Zn-dependent alcohol dehydrogenase family	Carbohydrate metabolism and transport;G;D-arabinose 1-dehydrogenase_ Zn-dependent alcohol dehydrogenase family
COG1064	cog	Ga0314524_11	2812614284	CU1rif2	2015394	Accessory	OG0001419	16	17	81	417	D-arabinose 1-dehydrogenase_ Zn-dependent alcohol dehydrogenase family	Carbohydrate metabolism and transport;G;D-arabinose 1-dehydrogenase_ Zn-dependent alcohol dehydrogenase family
COG1064	cog	Ga0302528_01	2834885578	ZM4	2058755	Accessory	OG0001419	16	17	1	336	D-arabinose 1-dehydrogenase_ Zn-dependent alcohol dehydrogenase family	Carbohydrate metabolism and transport;G;D-arabinose 1-dehydrogenase_ Zn-dependent alcohol dehydrogenase family
COG1064	cog	Ga0314523_11	2812615187	CU1	2024562	Accessory	OG0001419	16	17	81	417	D-arabinose 1-dehydrogenase_ Zn-dependent alcohol dehydrogenase family	Carbohydrate metabolism and transport;G;D-arabinose 1-dehydrogenase_ Zn-dependent alcohol dehydrogenase family
COG1064	cog	Ga0314521_11	2812338512	B-23394	1961378	Accessory	OG0001419	16	17	1	335	D-arabinose 1-dehydrogenase_ Zn-dependent alcohol dehydrogenase family	Carbohydrate metabolism and transport;G;D-arabinose 1-dehydrogenase_ Zn-dependent alcohol dehydrogenase family
COG1064	cog	Ga0199097_01	2834985773	B-1960	2045798	Accessory	OG0001419	16	17	1	336	D-arabinose 1-dehydrogenase_ Zn-dependent alcohol dehydrogenase family	Carbohydrate metabolism and transport;G;D-arabinose 1-dehydrogenase_ Zn-dependent alcohol dehydrogenase family
COG1064	cog	CP003709	2559158150	B-12526	2011869	Accessory	OG0001419	16	17	81	417	D-arabinose 1-dehydrogenase_ Zn-dependent alcohol dehydrogenase family	Carbohydrate metabolism and transport;G;D-arabinose 1-dehydrogenase_ Zn-dependent alcohol dehydrogenase family
COG1064	cog	ZCP4_Contig24.1	2545821870	CP4	1998637	Accessory	OG0001419	16	17	81	417	D-arabinose 1-dehydrogenase_ Zn-dependent alcohol dehydrogenase family	Carbohydrate metabolism and transport;G;D-arabinose 1-dehydrogenase_ Zn-dependent alcohol dehydrogenase family
COG1064	cog	NZ_ACQU01000006	645561392	ATCC10988	113352	Accessory	OG0001419	16	17	1	335	D-arabinose 1-dehydrogenase_ Zn-dependent alcohol dehydrogenase family	Carbohydrate metabolism and transport;G;D-arabinose 1-dehydrogenase_ Zn-dependent alcohol dehydrogenase family
COG1073	cog	Ga0314518_11	2812639135	CP1	2045935	Accessory	OG0001972	3	17	27	331	Fermentation-respiration switch protein FrsA_ has esterase activity_ DUF1100 family	Signal Transduction;T;Fermentation-respiration switch protein FrsA_ has esterase activity_ DUF1100 family
COG1073	cog	Ga0199097_01	2834985204	B-1960	2045798	Accessory	OG0001972	3	17	56	361	Fermentation-respiration switch protein FrsA_ has esterase activity_ DUF1100 family	Signal Transduction;T;Fermentation-respiration switch protein FrsA_ has esterase activity_ DUF1100 family
COG1073	cog	NC_013355	646561303	NCIMB11163	2124771	Accessory	OG0001972	3	17	27	331	Fermentation-respiration switch protein FrsA_ has esterase activity_ DUF1100 family	Signal Transduction;T;Fermentation-respiration switch protein FrsA_ has esterase activity_ DUF1100 family
COG1073	cog	Ga0314524_11	2812614569	CU1rif2	2015394	Accessory	OG0001665	12	17	54	372	Fermentation-respiration switch protein FrsA_ has esterase activity_ DUF1100 family	Signal Transduction;T;Fermentation-respiration switch protein FrsA_ has esterase activity_ DUF1100 family
COG1073	cog	Ga0314523_11	2812615480	CU1	2024562	Accessory	OG0001665	12	17	54	372	Fermentation-respiration switch protein FrsA_ has esterase activity_ DUF1100 family	Signal Transduction;T;Fermentation-respiration switch protein FrsA_ has esterase activity_ DUF1100 family
COG1073	cog	Ga0314520_116	2819487440	CP3	33703	Accessory	OG0001665	12	17	54	372	Fermentation-respiration switch protein FrsA_ has esterase activity_ DUF1100 family	Signal Transduction;T;Fermentation-respiration switch protein FrsA_ has esterase activity_ DUF1100 family
COG1073	cog	Ga0314522_11	2812631927	uvs51	1729298	Accessory	OG0001665	12	17	54	372	Fermentation-respiration switch protein FrsA_ has esterase activity_ DUF1100 family	Signal Transduction;T;Fermentation-respiration switch protein FrsA_ has esterase activity_ DUF1100 family
COG1073	cog	Ga0302528_01	2834885879	ZM4	2058755	Accessory	OG0001665	12	17	48	372	Fermentation-respiration switch protein FrsA_ has esterase activity_ DUF1100 family	Signal Transduction;T;Fermentation-respiration switch protein FrsA_ has esterase activity_ DUF1100 family
COG1073	cog	NC_013355	646346441	NCIMB11163	2124771	Accessory	OG0001665	12	17	54	372	Fermentation-respiration switch protein FrsA_ has esterase activity_ DUF1100 family	Signal Transduction;T;Fermentation-respiration switch protein FrsA_ has esterase activity_ DUF1100 family
COG1073	cog	CP003709	2559159635	B-12526	2011869	Accessory	OG0001665	12	17	54	372	Fermentation-respiration switch protein FrsA_ has esterase activity_ DUF1100 family	Signal Transduction;T;Fermentation-respiration switch protein FrsA_ has esterase activity_ DUF1100 family
COG1073	cog	Ga0314525_11	2812612108	PROIMI A1	2008840	Accessory	OG0001665	12	17	54	372	Fermentation-respiration switch protein FrsA_ has esterase activity_ DUF1100 family	Signal Transduction;T;Fermentation-respiration switch protein FrsA_ has esterase activity_ DUF1100 family
COG1073	cog	ZCP4_Contig24.1	2545823357	CP4	1998637	Accessory	OG0001665	12	17	54	372	Fermentation-respiration switch protein FrsA_ has esterase activity_ DUF1100 family	Signal Transduction;T;Fermentation-respiration switch protein FrsA_ has esterase activity_ DUF1100 family
COG1073	cog	Ga0314518_11	2812639407	CP1	2045935	Accessory	OG0001665	12	17	54	372	Fermentation-respiration switch protein FrsA_ has esterase activity_ DUF1100 family	Signal Transduction;T;Fermentation-respiration switch protein FrsA_ has esterase activity_ DUF1100 family
COG1073	cog	Ga0199097_01	2834985482	B-1960	2045798	Accessory	OG0001665	12	17	48	372	Fermentation-respiration switch protein FrsA_ has esterase activity_ DUF1100 family	Signal Transduction;T;Fermentation-respiration switch protein FrsA_ has esterase activity_ DUF1100 family
COG1087	cog	Ga0199097_01	2834984401	B-1960	2045798	Accessory	OG0001670	10	17	1	326	UDP-glucose 4-epimerase	Cell wall/membrane/envelop biogenesis;M;UDP-glucose 4-epimerase
COG1087	cog	Ga0314523_11	2812616536	CU1	2024562	Accessory	OG0001670	10	17	1	326	UDP-glucose 4-epimerase	Cell wall/membrane/envelop biogenesis;M;UDP-glucose 4-epimerase
COG1087	cog	Ga0314518_11	2812638343	CP1	2045935	Accessory	OG0001670	10	17	1	326	UDP-glucose 4-epimerase	Cell wall/membrane/envelop biogenesis;M;UDP-glucose 4-epimerase
COG1087	cog	Ga0199097_01	2834984991	B-1960	2045798	Accessory	OG0001670	10	17	1	326	UDP-glucose 4-epimerase	Cell wall/membrane/envelop biogenesis;M;UDP-glucose 4-epimerase
COG1087	cog	Ga0314522_11	2812631174	uvs51	1729298	Accessory	OG0001670	10	17	1	326	UDP-glucose 4-epimerase	Cell wall/membrane/envelop biogenesis;M;UDP-glucose 4-epimerase
COG1087	cog	Ga0314524_11	2812613821	CU1rif2	2015394	Accessory	OG0001670	10	17	1	326	UDP-glucose 4-epimerase	Cell wall/membrane/envelop biogenesis;M;UDP-glucose 4-epimerase
COG1087	cog	Ga0314518_11	2812638924	CP1	2045935	Accessory	OG0001670	10	17	1	326	UDP-glucose 4-epimerase	Cell wall/membrane/envelop biogenesis;M;UDP-glucose 4-epimerase
COG1087	cog	NZ_ACQU01000002	645560524	ATCC10988	380210	Accessory	OG0001670	10	17	1	326	UDP-glucose 4-epimerase	Cell wall/membrane/envelop biogenesis;M;UDP-glucose 4-epimerase
COG1087	cog	Ga0046430_14	2635565229	Z6	1961306	Accessory	OG0001670	10	17	1	326	UDP-glucose 4-epimerase	Cell wall/membrane/envelop biogenesis;M;UDP-glucose 4-epimerase
COG1087	cog	Ga0314526_11	2812609709	francensis	1982238	Accessory	OG0001670	10	17	1	326	UDP-glucose 4-epimerase	Cell wall/membrane/envelop biogenesis;M;UDP-glucose 4-epimerase
COG1087	cog	Ga0314521_11	2812337467	B-23394	1961378	Accessory	OG0001670	10	17	1	326	UDP-glucose 4-epimerase	Cell wall/membrane/envelop biogenesis;M;UDP-glucose 4-epimerase
COG1087	cog	Ga0314519_11	2812408747	B-4492	1699179	Accessory	OG0001670	10	17	1	326	UDP-glucose 4-epimerase	Cell wall/membrane/envelop biogenesis;M;UDP-glucose 4-epimerase
COG1088	cog	Ga0314518_11	2812639516	CP1	2045935	Accessory	OG0001743	7	17	1	347	dTDP-D-glucose 4_6-dehydratase	Cell wall/membrane/envelop biogenesis;M;dTDP-D-glucose 4_6-dehydratase
COG1088	cog	Ga0314523_11	2812615374	CU1	2024562	Accessory	OG0001743	7	17	1	347	dTDP-D-glucose 4_6-dehydratase	Cell wall/membrane/envelop biogenesis;M;dTDP-D-glucose 4_6-dehydratase
COG1088	cog	Ga0314526_11	2812610725	francensis	1982238	Accessory	OG0001743	7	17	1	348	dTDP-D-glucose 4_6-dehydratase	Cell wall/membrane/envelop biogenesis;M;dTDP-D-glucose 4_6-dehydratase
COG1088	cog	Ga0314524_11	2812614461	CU1rif2	2015394	Accessory	OG0001743	7	17	1	347	dTDP-D-glucose 4_6-dehydratase	Cell wall/membrane/envelop biogenesis;M;dTDP-D-glucose 4_6-dehydratase
COG1088	cog	NZ_ACQU01000003	645560895	ATCC10988	293545	Accessory	OG0001743	7	17	1	347	dTDP-D-glucose 4_6-dehydratase	Cell wall/membrane/envelop biogenesis;M;dTDP-D-glucose 4_6-dehydratase
COG1088	cog	Ga0314522_11	2812631818	uvs51	1729298	Accessory	OG0001743	7	17	1	347	dTDP-D-glucose 4_6-dehydratase	Cell wall/membrane/envelop biogenesis;M;dTDP-D-glucose 4_6-dehydratase
COG1088	cog	Ga0199097_01	2834985591	B-1960	2045798	Accessory	OG0001743	7	17	1	349	dTDP-D-glucose 4_6-dehydratase	Cell wall/membrane/envelop biogenesis;M;dTDP-D-glucose 4_6-dehydratase
COG1089	cog	NC_015709	650970954	pomaceae	1989865	Accessory	OG0001818	4	17	1	324	GDP-D-mannose dehydratase	Cell wall/membrane/envelop biogenesis;M;GDP-D-mannose dehydratase
COG1089	cog	NC_013355	646344872	NCIMB11163	2124771	Accessory	OG0001818	4	17	1	324	GDP-D-mannose dehydratase	Cell wall/membrane/envelop biogenesis;M;GDP-D-mannose dehydratase
COG1089	cog	CP003709	2559158159	B-12526	2011869	Accessory	OG0001818	4	17	1	325	GDP-D-mannose dehydratase	Cell wall/membrane/envelop biogenesis;M;GDP-D-mannose dehydratase
COG1089	cog	ZCP4_Contig24.1	2545821879	CP4	1998637	Accessory	OG0001818	4	17	1	325	GDP-D-mannose dehydratase	Cell wall/membrane/envelop biogenesis;M;GDP-D-mannose dehydratase
COG1091	cog	Ga0314524_11	2812614464	CU1rif2	2015394	Accessory	OG0001746	7	17	9	294	dTDP-4-dehydrorhamnose reductase	Cell wall/membrane/envelop biogenesis;M;dTDP-4-dehydrorhamnose reductase
COG1091	cog	Ga0314518_11	2812639513	CP1	2045935	Accessory	OG0001746	7	17	9	294	dTDP-4-dehydrorhamnose reductase	Cell wall/membrane/envelop biogenesis;M;dTDP-4-dehydrorhamnose reductase
COG1091	cog	Ga0314522_11	2812631821	uvs51	1729298	Accessory	OG0001746	7	17	9	294	dTDP-4-dehydrorhamnose reductase	Cell wall/membrane/envelop biogenesis;M;dTDP-4-dehydrorhamnose reductase
COG1091	cog	NZ_ACQU01000003	645560892	ATCC10988	293545	Accessory	OG0001746	7	17	9	294	dTDP-4-dehydrorhamnose reductase	Cell wall/membrane/envelop biogenesis;M;dTDP-4-dehydrorhamnose reductase
COG1091	cog	Ga0314523_11	2812615377	CU1	2024562	Accessory	OG0001746	7	17	9	294	dTDP-4-dehydrorhamnose reductase	Cell wall/membrane/envelop biogenesis;M;dTDP-4-dehydrorhamnose reductase
COG1091	cog	Ga0314526_11	2812610728	francensis	1982238	Accessory	OG0001746	7	17	8	291	dTDP-4-dehydrorhamnose reductase	Cell wall/membrane/envelop biogenesis;M;dTDP-4-dehydrorhamnose reductase
COG1091	cog	Ga0199097_01	2834985588	B-1960	2045798	Accessory	OG0001746	7	17	6	294	dTDP-4-dehydrorhamnose reductase	Cell wall/membrane/envelop biogenesis;M;dTDP-4-dehydrorhamnose reductase
COG1116	cog	ZCP4_Contig24.1	2545821851	CP4	1998637	Accessory	OG0001674	11	17	6	235	ABC-type nitrate/sulfonate/bicarbonate transport system_ ATPase component	Inorganic ion transport and metabolism;P;ABC-type nitrate/sulfonate/bicarbonate transport system_ ATPase component
COG1116	cog	Ga0314518_11	2812637869	CP1	2045935	Accessory	OG0001674	11	17	6	235	ABC-type nitrate/sulfonate/bicarbonate transport system_ ATPase component	Inorganic ion transport and metabolism;P;ABC-type nitrate/sulfonate/bicarbonate transport system_ ATPase component
COG1116	cog	Ga0314524_11	2812614304	CU1rif2	2015394	Accessory	OG0001674	11	17	6	235	ABC-type nitrate/sulfonate/bicarbonate transport system_ ATPase component	Inorganic ion transport and metabolism;P;ABC-type nitrate/sulfonate/bicarbonate transport system_ ATPase component
COG1116	cog	CP003709	2559158131	B-12526	2011869	Accessory	OG0001674	11	17	6	235	ABC-type nitrate/sulfonate/bicarbonate transport system_ ATPase component	Inorganic ion transport and metabolism;P;ABC-type nitrate/sulfonate/bicarbonate transport system_ ATPase component
COG1116	cog	Ga0314525_11	2812611836	PROIMI A1	2008840	Accessory	OG0001674	11	17	6	235	ABC-type nitrate/sulfonate/bicarbonate transport system_ ATPase component	Inorganic ion transport and metabolism;P;ABC-type nitrate/sulfonate/bicarbonate transport system_ ATPase component
COG1116	cog	NZ_ACQU01000021	645561989	ATCC10988	6889	Accessory	OG0001674	11	17	6	235	ABC-type nitrate/sulfonate/bicarbonate transport system_ ATPase component	Inorganic ion transport and metabolism;P;ABC-type nitrate/sulfonate/bicarbonate transport system_ ATPase component
COG1116	cog	Ga0199097_01	2834985753	B-1960	2045798	Accessory	OG0001674	11	17	3	239	ABC-type nitrate/sulfonate/bicarbonate transport system_ ATPase component	Inorganic ion transport and metabolism;P;ABC-type nitrate/sulfonate/bicarbonate transport system_ ATPase component
COG1116	cog	NC_013355	646344848	NCIMB11163	2124771	Accessory	OG0001674	11	17	6	235	ABC-type nitrate/sulfonate/bicarbonate transport system_ ATPase component	Inorganic ion transport and metabolism;P;ABC-type nitrate/sulfonate/bicarbonate transport system_ ATPase component
COG1116	cog	Ga0314523_11	2812615207	CU1	2024562	Accessory	OG0001674	11	17	6	235	ABC-type nitrate/sulfonate/bicarbonate transport system_ ATPase component	Inorganic ion transport and metabolism;P;ABC-type nitrate/sulfonate/bicarbonate transport system_ ATPase component
COG1116	cog	Ga0302528_01	2834885597	ZM4	2058755	Accessory	OG0001674	11	17	3	239	ABC-type nitrate/sulfonate/bicarbonate transport system_ ATPase component	Inorganic ion transport and metabolism;P;ABC-type nitrate/sulfonate/bicarbonate transport system_ ATPase component
COG1116	cog	Ga0314522_11	2812631658	uvs51	1729298	Accessory	OG0001674	11	17	6	235	ABC-type nitrate/sulfonate/bicarbonate transport system_ ATPase component	Inorganic ion transport and metabolism;P;ABC-type nitrate/sulfonate/bicarbonate transport system_ ATPase component
COG1123	cog	Ga0314519_11	2812409487	B-4492	1699179	Accessory	OG0001455	16	17	1	520	ABC-type glutathione transport system ATPase component_ contains duplicated ATPase domain	Post-translational modification_ protein turnover_ chaperone functions;O;ABC-type glutathione transport system ATPase component_ contains duplicated ATPase domain
COG1123	cog	Ga0199097_01	2834984176	B-1960	2045798	Accessory	OG0001455	16	17	1	527	ABC-type glutathione transport system ATPase component_ contains duplicated ATPase domain	Post-translational modification_ protein turnover_ chaperone functions;O;ABC-type glutathione transport system ATPase component_ contains duplicated ATPase domain
COG1123	cog	Ga0314520_105	2819486741	CP3	145768	Accessory	OG0001478	16	17	12	494	ABC-type glutathione transport system ATPase component_ contains duplicated ATPase domain	Post-translational modification_ protein turnover_ chaperone functions;O;ABC-type glutathione transport system ATPase component_ contains duplicated ATPase domain
COG1123	cog	NC_013355	646345102	NCIMB11163	2124771	Accessory	OG0001455	16	17	1	519	ABC-type glutathione transport system ATPase component_ contains duplicated ATPase domain	Post-translational modification_ protein turnover_ chaperone functions;O;ABC-type glutathione transport system ATPase component_ contains duplicated ATPase domain
COG1123	cog	NC_013355	646345270	NCIMB11163	2124771	Accessory	OG0001478	16	17	12	494	ABC-type glutathione transport system ATPase component_ contains duplicated ATPase domain	Post-translational modification_ protein turnover_ chaperone functions;O;ABC-type glutathione transport system ATPase component_ contains duplicated ATPase domain
COG1123	cog	Ga0314522_11	2812631227	uvs51	1729298	Accessory	OG0001478	16	17	12	494	ABC-type glutathione transport system ATPase component_ contains duplicated ATPase domain	Post-translational modification_ protein turnover_ chaperone functions;O;ABC-type glutathione transport system ATPase component_ contains duplicated ATPase domain
COG1123	cog	CP003709	2559158554	B-12526	2011869	Accessory	OG0001478	16	17	12	494	ABC-type glutathione transport system ATPase component_ contains duplicated ATPase domain	Post-translational modification_ protein turnover_ chaperone functions;O;ABC-type glutathione transport system ATPase component_ contains duplicated ATPase domain
COG1123	cog	Ga0314524_11	2812613874	CU1rif2	2015394	Accessory	OG0001478	16	17	12	494	ABC-type glutathione transport system ATPase component_ contains duplicated ATPase domain	Post-translational modification_ protein turnover_ chaperone functions;O;ABC-type glutathione transport system ATPase component_ contains duplicated ATPase domain
COG1123	cog	Ga0314525_11	2812611582	PROIMI A1	2008840	Accessory	OG0001455	16	17	1	520	ABC-type glutathione transport system ATPase component_ contains duplicated ATPase domain	Post-translational modification_ protein turnover_ chaperone functions;O;ABC-type glutathione transport system ATPase component_ contains duplicated ATPase domain
COG1123	cog	NZ_ACQU01000004	645561105	ATCC10988	136596	Accessory	OG0001455	16	17	1	454	ABC-type glutathione transport system ATPase component_ contains duplicated ATPase domain	Post-translational modification_ protein turnover_ chaperone functions;O;ABC-type glutathione transport system ATPase component_ contains duplicated ATPase domain
COG1123	cog	Ga0302528_01	2834885339	ZM4	2058755	Accessory	OG0001455	16	17	1	527	ABC-type glutathione transport system ATPase component_ contains duplicated ATPase domain	Post-translational modification_ protein turnover_ chaperone functions;O;ABC-type glutathione transport system ATPase component_ contains duplicated ATPase domain
COG1123	cog	ZCP4_Contig24.1	2545822111	CP4	1998637	Accessory	OG0001455	16	17	1	520	ABC-type glutathione transport system ATPase component_ contains duplicated ATPase domain	Post-translational modification_ protein turnover_ chaperone functions;O;ABC-type glutathione transport system ATPase component_ contains duplicated ATPase domain
COG1123	cog	Ga0314519_11	2812408119	B-4492	1699179	Accessory	OG0001478	16	17	12	494	ABC-type glutathione transport system ATPase component_ contains duplicated ATPase domain	Post-translational modification_ protein turnover_ chaperone functions;O;ABC-type glutathione transport system ATPase component_ contains duplicated ATPase domain
COG1123	cog	Ga0314518_11	2812638291	CP1	2045935	Accessory	OG0001478	16	17	12	494	ABC-type glutathione transport system ATPase component_ contains duplicated ATPase domain	Post-translational modification_ protein turnover_ chaperone functions;O;ABC-type glutathione transport system ATPase component_ contains duplicated ATPase domain
COG1123	cog	Ga0314523_11	2812616760	CU1	2024562	Accessory	OG0001455	16	17	1	520	ABC-type glutathione transport system ATPase component_ contains duplicated ATPase domain	Post-translational modification_ protein turnover_ chaperone functions;O;ABC-type glutathione transport system ATPase component_ contains duplicated ATPase domain
COG1123	cog	Ga0314518_11	2812638122	CP1	2045935	Accessory	OG0001455	16	17	1	520	ABC-type glutathione transport system ATPase component_ contains duplicated ATPase domain	Post-translational modification_ protein turnover_ chaperone functions;O;ABC-type glutathione transport system ATPase component_ contains duplicated ATPase domain
COG1123	cog	CP003709	2559158389	B-12526	2011869	Accessory	OG0001455	16	17	1	520	ABC-type glutathione transport system ATPase component_ contains duplicated ATPase domain	Post-translational modification_ protein turnover_ chaperone functions;O;ABC-type glutathione transport system ATPase component_ contains duplicated ATPase domain
COG1123	cog	Ga0314521_11	2812338098	B-23394	1961378	Accessory	OG0001478	16	17	12	494	ABC-type glutathione transport system ATPase component_ contains duplicated ATPase domain	Post-translational modification_ protein turnover_ chaperone functions;O;ABC-type glutathione transport system ATPase component_ contains duplicated ATPase domain
COG1123	cog	Ga0046430_14	2635564429	Z6	1961306	Accessory	OG0001455	16	17	1	520	ABC-type glutathione transport system ATPase component_ contains duplicated ATPase domain	Post-translational modification_ protein turnover_ chaperone functions;O;ABC-type glutathione transport system ATPase component_ contains duplicated ATPase domain
COG1123	cog	Ga0314521_11	2812338271	B-23394	1961378	Accessory	OG0001455	16	17	1	520	ABC-type glutathione transport system ATPase component_ contains duplicated ATPase domain	Post-translational modification_ protein turnover_ chaperone functions;O;ABC-type glutathione transport system ATPase component_ contains duplicated ATPase domain
COG1123	cog	NZ_ACQU01000009	645561619	ATCC10988	70104	Accessory	OG0001478	16	17	32	514	ABC-type glutathione transport system ATPase component_ contains duplicated ATPase domain	Post-translational modification_ protein turnover_ chaperone functions;O;ABC-type glutathione transport system ATPase component_ contains duplicated ATPase domain
COG1123	cog	Ga0046430_14	2635564602	Z6	1961306	Accessory	OG0001478	16	17	12	494	ABC-type glutathione transport system ATPase component_ contains duplicated ATPase domain	Post-translational modification_ protein turnover_ chaperone functions;O;ABC-type glutathione transport system ATPase component_ contains duplicated ATPase domain
COG1123	cog	Ga0314524_11	2812614047	CU1rif2	2015394	Accessory	OG0001455	16	17	1	520	ABC-type glutathione transport system ATPase component_ contains duplicated ATPase domain	Post-translational modification_ protein turnover_ chaperone functions;O;ABC-type glutathione transport system ATPase component_ contains duplicated ATPase domain
COG1123	cog	NC_015709	650969524	pomaceae	1989865	Accessory	OG0001455	16	17	1	516	ABC-type glutathione transport system ATPase component_ contains duplicated ATPase domain	Post-translational modification_ protein turnover_ chaperone functions;O;ABC-type glutathione transport system ATPase component_ contains duplicated ATPase domain
COG1123	cog	Ga0314526_11	2812610490	francensis	1982238	Accessory	OG0001455	16	17	1	512	ABC-type glutathione transport system ATPase component_ contains duplicated ATPase domain	Post-translational modification_ protein turnover_ chaperone functions;O;ABC-type glutathione transport system ATPase component_ contains duplicated ATPase domain
COG1123	cog	Ga0314525_11	2812611414	PROIMI A1	2008840	Accessory	OG0001478	16	17	12	494	ABC-type glutathione transport system ATPase component_ contains duplicated ATPase domain	Post-translational modification_ protein turnover_ chaperone functions;O;ABC-type glutathione transport system ATPase component_ contains duplicated ATPase domain
COG1123	cog	Ga0314522_11	2812631399	uvs51	1729298	Accessory	OG0001455	16	17	1	520	ABC-type glutathione transport system ATPase component_ contains duplicated ATPase domain	Post-translational modification_ protein turnover_ chaperone functions;O;ABC-type glutathione transport system ATPase component_ contains duplicated ATPase domain
COG1123	cog	Ga0314526_11	2812610322	francensis	1982238	Accessory	OG0001478	16	17	8	495	ABC-type glutathione transport system ATPase component_ contains duplicated ATPase domain	Post-translational modification_ protein turnover_ chaperone functions;O;ABC-type glutathione transport system ATPase component_ contains duplicated ATPase domain
COG1123	cog	ZCP4_Contig24.1	2545822280	CP4	1998637	Accessory	OG0001478	16	17	12	494	ABC-type glutathione transport system ATPase component_ contains duplicated ATPase domain	Post-translational modification_ protein turnover_ chaperone functions;O;ABC-type glutathione transport system ATPase component_ contains duplicated ATPase domain
COG1123	cog	Ga0314523_11	2812616589	CU1	2024562	Accessory	OG0001478	16	17	12	494	ABC-type glutathione transport system ATPase component_ contains duplicated ATPase domain	Post-translational modification_ protein turnover_ chaperone functions;O;ABC-type glutathione transport system ATPase component_ contains duplicated ATPase domain
COG1131	cog	Ga0314522_11	2812630467	uvs51	1729298	Accessory	OG0001806	5	17	1	205	ABC-type multidrug transport system_ ATPase component	Defense mechanisms;V;ABC-type multidrug transport system_ ATPase component
COG1131	cog	Ga0314524_11	2812614919	CU1rif2	2015394	Accessory	OG0001806	5	17	2	227	ABC-type multidrug transport system_ ATPase component	Defense mechanisms;V;ABC-type multidrug transport system_ ATPase component
COG1131	cog	Ga0314526_11	2812609611	francensis	1982238	Accessory	OG0001806	5	17	1	223	ABC-type multidrug transport system_ ATPase component	Defense mechanisms;V;ABC-type multidrug transport system_ ATPase component
COG1131	cog	Ga0314523_11	2812615829	CU1	2024562	Accessory	OG0001806	5	17	1	205	ABC-type multidrug transport system_ ATPase component	Defense mechanisms;V;ABC-type multidrug transport system_ ATPase component
COG1131	cog	ZCP4_Contig21.4	2545823652	CP4	32400	Accessory	OG0001718	8	17	10	292	ABC-type multidrug transport system_ ATPase component	Defense mechanisms;V;ABC-type multidrug transport system_ ATPase component
COG1131	cog	CP003713	2559157918	B-12526	32400	Accessory	OG0001718	8	17	10	292	ABC-type multidrug transport system_ ATPase component	Defense mechanisms;V;ABC-type multidrug transport system_ ATPase component
COG1131	cog	NZ_ACQU01000019	645561967	ATCC10988	18099	Accessory	OG0001718	8	17	9	292	ABC-type multidrug transport system_ ATPase component	Defense mechanisms;V;ABC-type multidrug transport system_ ATPase component
COG1131	cog	Ga0314524_13	2812615130	CU1rif2	31688	Accessory	OG0001718	8	17	9	292	ABC-type multidrug transport system_ ATPase component	Defense mechanisms;V;ABC-type multidrug transport system_ ATPase component
COG1131	cog	Ga0302528_05	2834886433	ZM4	39266	Accessory	OG0001718	8	17	1	287	ABC-type multidrug transport system_ ATPase component	Defense mechanisms;V;ABC-type multidrug transport system_ ATPase component
COG1131	cog	Ga0314526_17	2812611393	francensis	31897	Accessory	OG0001718	8	17	10	292	ABC-type multidrug transport system_ ATPase component	Defense mechanisms;V;ABC-type multidrug transport system_ ATPase component
COG1131	cog	Ga0314522_15	2812632288	uvs51	31691	Accessory	OG0001718	8	17	9	249	ABC-type multidrug transport system_ ATPase component	Defense mechanisms;V;ABC-type multidrug transport system_ ATPase component
COG1131	cog	NC_013357	646346682	NCIMB11163	40818	Accessory	OG0001718	8	17	10	292	ABC-type multidrug transport system_ ATPase component	Defense mechanisms;V;ABC-type multidrug transport system_ ATPase component
COG1131	cog	Ga0302528_01	2834885168	ZM4	2058755	Accessory	OG0001478	16	17	272	568	ABC-type multidrug transport system_ ATPase component	Defense mechanisms;V;ABC-type multidrug transport system_ ATPase component
COG1131	cog	Ga0199097_01	2834984348	B-1960	2045798	Accessory	OG0001478	16	17	272	569	ABC-type multidrug transport system_ ATPase component	Defense mechanisms;V;ABC-type multidrug transport system_ ATPase component
COG1132	cog	NZ_ACQU01000019	645561968	ATCC10988	18099	Accessory	OG0001719	8	17	16	567	ABC-type multidrug transport system_ ATPase and permease component	Defense mechanisms;V;ABC-type multidrug transport system_ ATPase and permease component
COG1132	cog	NZ_ACQU01000019	645561969	ATCC10988	18099	Accessory	OG0001720	8	17	10	575	ABC-type multidrug transport system_ ATPase and permease component	Defense mechanisms;V;ABC-type multidrug transport system_ ATPase and permease component
COG1132	cog	ZCP4_Contig21.4	2545823653	CP4	32400	Accessory	OG0001719	8	17	16	567	ABC-type multidrug transport system_ ATPase and permease component	Defense mechanisms;V;ABC-type multidrug transport system_ ATPase and permease component
COG1132	cog	Ga0302528_05	2834886432	ZM4	39266	Accessory	OG0001719	8	17	1	570	ABC-type multidrug transport system_ ATPase and permease component	Defense mechanisms;V;ABC-type multidrug transport system_ ATPase and permease component
COG1132	cog	ZCP4_Contig21.4	2545823654	CP4	32400	Accessory	OG0001720	8	17	10	575	ABC-type multidrug transport system_ ATPase and permease component	Defense mechanisms;V;ABC-type multidrug transport system_ ATPase and permease component
COG1132	cog	Ga0302528_05	2834886431	ZM4	39266	Accessory	OG0001720	8	17	4	576	ABC-type multidrug transport system_ ATPase and permease component	Defense mechanisms;V;ABC-type multidrug transport system_ ATPase and permease component
COG1132	cog	Ga0314524_13	2812615131	CU1rif2	31688	Accessory	OG0001719	8	17	16	567	ABC-type multidrug transport system_ ATPase and permease component	Defense mechanisms;V;ABC-type multidrug transport system_ ATPase and permease component
COG1132	cog	Ga0314522_15	2812632287	uvs51	31691	Accessory	OG0001719	8	17	16	567	ABC-type multidrug transport system_ ATPase and permease component	Defense mechanisms;V;ABC-type multidrug transport system_ ATPase and permease component
COG1132	cog	Ga0314524_13	2812615132	CU1rif2	31688	Accessory	OG0001720	8	17	10	575	ABC-type multidrug transport system_ ATPase and permease component	Defense mechanisms;V;ABC-type multidrug transport system_ ATPase and permease component
COG1132	cog	Ga0314526_17	2812611395	francensis	31897	Accessory	OG0001720	8	17	10	575	ABC-type multidrug transport system_ ATPase and permease component	Defense mechanisms;V;ABC-type multidrug transport system_ ATPase and permease component
COG1132	cog	NC_013357	646346683	NCIMB11163	40818	Accessory	OG0001719	8	17	16	567	ABC-type multidrug transport system_ ATPase and permease component	Defense mechanisms;V;ABC-type multidrug transport system_ ATPase and permease component
COG1132	cog	NC_013357	646346684	NCIMB11163	40818	Accessory	OG0001720	8	17	10	575	ABC-type multidrug transport system_ ATPase and permease component	Defense mechanisms;V;ABC-type multidrug transport system_ ATPase and permease component
COG1132	cog	Ga0314522_15	2812632286	uvs51	31691	Accessory	OG0001720	8	17	10	575	ABC-type multidrug transport system_ ATPase and permease component	Defense mechanisms;V;ABC-type multidrug transport system_ ATPase and permease component
COG1132	cog	CP003713	2559157920	B-12526	32400	Accessory	OG0001720	8	17	10	575	ABC-type multidrug transport system_ ATPase and permease component	Defense mechanisms;V;ABC-type multidrug transport system_ ATPase and permease component
COG1132	cog	Ga0314526_17	2812611394	francensis	31897	Accessory	OG0001719	8	17	16	567	ABC-type multidrug transport system_ ATPase and permease component	Defense mechanisms;V;ABC-type multidrug transport system_ ATPase and permease component
COG1132	cog	CP003713	2559157919	B-12526	32400	Accessory	OG0001719	8	17	16	567	ABC-type multidrug transport system_ ATPase and permease component	Defense mechanisms;V;ABC-type multidrug transport system_ ATPase and permease component
COG1139	cog	NC_015709	650970389	pomaceae	1989865	Accessory	OG0001515	16	17	50	472	L-lactate utilization protein LutB_ contains a ferredoxin-type domain	Energy production and conversion;C;L-lactate utilization protein LutB_ contains a ferredoxin-type domain
COG1139	cog	Ga0314521_11	2812337391	B-23394	1961378	Accessory	OG0001515	16	17	50	472	L-lactate utilization protein LutB_ contains a ferredoxin-type domain	Energy production and conversion;C;L-lactate utilization protein LutB_ contains a ferredoxin-type domain
COG1139	cog	NC_013355	646345948	NCIMB11163	2124771	Accessory	OG0001515	16	17	50	472	L-lactate utilization protein LutB_ contains a ferredoxin-type domain	Energy production and conversion;C;L-lactate utilization protein LutB_ contains a ferredoxin-type domain
COG1139	cog	Ga0314522_11	2812630515	uvs51	1729298	Accessory	OG0001515	16	17	50	472	L-lactate utilization protein LutB_ contains a ferredoxin-type domain	Energy production and conversion;C;L-lactate utilization protein LutB_ contains a ferredoxin-type domain
COG1139	cog	Ga0314520_111	2819487254	CP3	47465	Accessory	OG0001515	16	17	50	472	L-lactate utilization protein LutB_ contains a ferredoxin-type domain	Energy production and conversion;C;L-lactate utilization protein LutB_ contains a ferredoxin-type domain
COG1139	cog	ZCP4_Contig24.1	2545822972	CP4	1998637	Accessory	OG0001515	16	17	50	472	L-lactate utilization protein LutB_ contains a ferredoxin-type domain	Energy production and conversion;C;L-lactate utilization protein LutB_ contains a ferredoxin-type domain
COG1139	cog	Ga0302528_01	2834884466	ZM4	2058755	Accessory	OG0001515	16	17	23	472	L-lactate utilization protein LutB_ contains a ferredoxin-type domain	Energy production and conversion;C;L-lactate utilization protein LutB_ contains a ferredoxin-type domain
COG1139	cog	Ga0314525_11	2812612505	PROIMI A1	2008840	Accessory	OG0001515	16	17	50	472	L-lactate utilization protein LutB_ contains a ferredoxin-type domain	Energy production and conversion;C;L-lactate utilization protein LutB_ contains a ferredoxin-type domain
COG1139	cog	Ga0314519_11	2812408820	B-4492	1699179	Accessory	OG0001515	16	17	50	472	L-lactate utilization protein LutB_ contains a ferredoxin-type domain	Energy production and conversion;C;L-lactate utilization protein LutB_ contains a ferredoxin-type domain
COG1139	cog	Ga0046430_14	2635565305	Z6	1961306	Accessory	OG0001515	16	17	50	472	L-lactate utilization protein LutB_ contains a ferredoxin-type domain	Energy production and conversion;C;L-lactate utilization protein LutB_ contains a ferredoxin-type domain
COG1139	cog	Ga0314523_11	2812615877	CU1	2024562	Accessory	OG0001515	16	17	50	472	L-lactate utilization protein LutB_ contains a ferredoxin-type domain	Energy production and conversion;C;L-lactate utilization protein LutB_ contains a ferredoxin-type domain
COG1139	cog	Ga0314518_11	2812639005	CP1	2045935	Accessory	OG0001515	16	17	50	472	L-lactate utilization protein LutB_ contains a ferredoxin-type domain	Energy production and conversion;C;L-lactate utilization protein LutB_ contains a ferredoxin-type domain
COG1139	cog	Ga0199097_01	2834985073	B-1960	2045798	Accessory	OG0001515	16	17	23	472	L-lactate utilization protein LutB_ contains a ferredoxin-type domain	Energy production and conversion;C;L-lactate utilization protein LutB_ contains a ferredoxin-type domain
COG1139	cog	CP003709	2559159241	B-12526	2011869	Accessory	OG0001515	16	17	50	472	L-lactate utilization protein LutB_ contains a ferredoxin-type domain	Energy production and conversion;C;L-lactate utilization protein LutB_ contains a ferredoxin-type domain
COG1139	cog	Ga0314524_11	2812614967	CU1rif2	2015394	Accessory	OG0001515	16	17	50	472	L-lactate utilization protein LutB_ contains a ferredoxin-type domain	Energy production and conversion;C;L-lactate utilization protein LutB_ contains a ferredoxin-type domain
COG1139	cog	NZ_ACQU01000010	645561630	ATCC10988	54838	Accessory	OG0001515	16	17	50	472	L-lactate utilization protein LutB_ contains a ferredoxin-type domain	Energy production and conversion;C;L-lactate utilization protein LutB_ contains a ferredoxin-type domain
COG1145	cog	Ga0199097_01	2834985244	B-1960	2045798	Accessory	OG0001618	14	17	2	93	Ferredoxin	Energy production and conversion;C;Ferredoxin
COG1145	cog	Ga0302528_01	2834886115	ZM4	2058755	Accessory	OG0001618	14	17	2	93	Ferredoxin	Energy production and conversion;C;Ferredoxin
COG1167	cog	Ga0314524_11	2812614830	CU1rif2	2015394	Accessory	OG0001643	13	17	15	474	DNA-binding transcriptional regulator_ MocR family_ contains an aminotransferase domain	NA;KE;DNA-binding transcriptional regulator_ MocR family_ contains an aminotransferase domain
COG1167	cog	ZCP4_Contig24.1	2545823103	CP4	1998637	Accessory	OG0001643	13	17	15	474	DNA-binding transcriptional regulator_ MocR family_ contains an aminotransferase domain	NA;KE;DNA-binding transcriptional regulator_ MocR family_ contains an aminotransferase domain
COG1167	cog	Ga0314525_11	2812612363	PROIMI A1	2008840	Accessory	OG0001643	13	17	15	474	DNA-binding transcriptional regulator_ MocR family_ contains an aminotransferase domain	NA;KE;DNA-binding transcriptional regulator_ MocR family_ contains an aminotransferase domain
COG1167	cog	Ga0314518_11	2812639154	CP1	2045935	Accessory	OG0001643	13	17	15	474	DNA-binding transcriptional regulator_ MocR family_ contains an aminotransferase domain	NA;KE;DNA-binding transcriptional regulator_ MocR family_ contains an aminotransferase domain
COG1167	cog	Ga0199097_01	2834985222	B-1960	2045798	Accessory	OG0001643	13	17	15	476	DNA-binding transcriptional regulator_ MocR family_ contains an aminotransferase domain	NA;KE;DNA-binding transcriptional regulator_ MocR family_ contains an aminotransferase domain
COG1167	cog	CP003709	2559159382	B-12526	2011869	Accessory	OG0001643	13	17	15	474	DNA-binding transcriptional regulator_ MocR family_ contains an aminotransferase domain	NA;KE;DNA-binding transcriptional regulator_ MocR family_ contains an aminotransferase domain
COG1167	cog	Ga0302528_01	2834886137	ZM4	2058755	Accessory	OG0001643	13	17	15	480	DNA-binding transcriptional regulator_ MocR family_ contains an aminotransferase domain	NA;KE;DNA-binding transcriptional regulator_ MocR family_ contains an aminotransferase domain
COG1167	cog	Ga0314523_11	2812615740	CU1	2024562	Accessory	OG0001643	13	17	15	474	DNA-binding transcriptional regulator_ MocR family_ contains an aminotransferase domain	NA;KE;DNA-binding transcriptional regulator_ MocR family_ contains an aminotransferase domain
COG1167	cog	NC_015709	650970879	pomaceae	1989865	Accessory	OG0001643	13	17	21	498	DNA-binding transcriptional regulator_ MocR family_ contains an aminotransferase domain	NA;KE;DNA-binding transcriptional regulator_ MocR family_ contains an aminotransferase domain
COG1167	cog	Ga0314520_112	2819487285	CP3	45022	Accessory	OG0001643	13	17	15	474	DNA-binding transcriptional regulator_ MocR family_ contains an aminotransferase domain	NA;KE;DNA-binding transcriptional regulator_ MocR family_ contains an aminotransferase domain
COG1167	cog	NZ_ACQU01000014	645561821	ATCC10988	36028	Accessory	OG0001643	13	17	15	474	DNA-binding transcriptional regulator_ MocR family_ contains an aminotransferase domain	NA;KE;DNA-binding transcriptional regulator_ MocR family_ contains an aminotransferase domain
COG1167	cog	NC_013355	646346189	NCIMB11163	2124771	Accessory	OG0001643	13	17	15	474	DNA-binding transcriptional regulator_ MocR family_ contains an aminotransferase domain	NA;KE;DNA-binding transcriptional regulator_ MocR family_ contains an aminotransferase domain
COG1167	cog	Ga0314522_12	2812632186	uvs51	284424	Accessory	OG0001643	13	17	15	474	DNA-binding transcriptional regulator_ MocR family_ contains an aminotransferase domain	NA;KE;DNA-binding transcriptional regulator_ MocR family_ contains an aminotransferase domain
COG1171	cog	NC_013355	646344838	NCIMB11163	2124771	Accessory	OG0001410	16	17	9	346	Threonine dehydratase	Amino Acid metabolis and transport;E;Threonine dehydratase
COG1171	cog	CP003709	2559158121	B-12526	2011869	Accessory	OG0001410	16	17	9	346	Threonine dehydratase	Amino Acid metabolis and transport;E;Threonine dehydratase
COG1171	cog	Ga0314524_11	2812614316	CU1rif2	2015394	Accessory	OG0001410	16	17	9	346	Threonine dehydratase	Amino Acid metabolis and transport;E;Threonine dehydratase
COG1171	cog	Ga0314519_11	2812409220	B-4492	1699179	Accessory	OG0001410	16	17	9	346	Threonine dehydratase	Amino Acid metabolis and transport;E;Threonine dehydratase
COG1171	cog	ZCP4_Contig24.1	2545821841	CP4	1998637	Accessory	OG0001410	16	17	9	346	Threonine dehydratase	Amino Acid metabolis and transport;E;Threonine dehydratase
COG1171	cog	Ga0199097_01	2834985743	B-1960	2045798	Accessory	OG0001410	16	17	7	344	Threonine dehydratase	Amino Acid metabolis and transport;E;Threonine dehydratase
COG1171	cog	Ga0314522_11	2812631670	uvs51	1729298	Accessory	OG0001410	16	17	9	346	Threonine dehydratase	Amino Acid metabolis and transport;E;Threonine dehydratase
COG1171	cog	Ga0314525_11	2812611846	PROIMI A1	2008840	Accessory	OG0001410	16	17	9	346	Threonine dehydratase	Amino Acid metabolis and transport;E;Threonine dehydratase
COG1171	cog	Ga0314526_11	2812610757	francensis	1982238	Accessory	OG0001410	16	17	9	346	Threonine dehydratase	Amino Acid metabolis and transport;E;Threonine dehydratase
COG1171	cog	Ga0314523_11	2812615219	CU1	2024562	Accessory	OG0001410	16	17	9	346	Threonine dehydratase	Amino Acid metabolis and transport;E;Threonine dehydratase
COG1171	cog	Ga0046430_14	2635564159	Z6	1961306	Accessory	OG0001410	16	17	9	346	Threonine dehydratase	Amino Acid metabolis and transport;E;Threonine dehydratase
COG1171	cog	Ga0314518_11	2812637859	CP1	2045935	Accessory	OG0001410	16	17	9	346	Threonine dehydratase	Amino Acid metabolis and transport;E;Threonine dehydratase
COG1171	cog	Ga0314521_11	2812338538	B-23394	1961378	Accessory	OG0001410	16	17	9	346	Threonine dehydratase	Amino Acid metabolis and transport;E;Threonine dehydratase
COG1171	cog	NC_015709	650969269	pomaceae	1989865	Accessory	OG0001410	16	17	9	346	Threonine dehydratase	Amino Acid metabolis and transport;E;Threonine dehydratase
COG1171	cog	Ga0302528_01	2834885607	ZM4	2058755	Accessory	OG0001410	16	17	7	344	Threonine dehydratase	Amino Acid metabolis and transport;E;Threonine dehydratase
COG1171	cog	NZ_ACQU01000003	645561050	ATCC10988	293545	Accessory	OG0001410	16	17	9	346	Threonine dehydratase	Amino Acid metabolis and transport;E;Threonine dehydratase
COG1173	cog	CP003709	2559158388	B-12526	2011869	Accessory	OG0001454	16	17	1	263	ABC-type dipeptide/oligopeptide/nickel transport system_ permease component	NA;EP;ABC-type dipeptide/oligopeptide/nickel transport system_ permease component
COG1173	cog	Ga0046430_14	2635564428	Z6	1961306	Accessory	OG0001454	16	17	1	263	ABC-type dipeptide/oligopeptide/nickel transport system_ permease component	NA;EP;ABC-type dipeptide/oligopeptide/nickel transport system_ permease component
COG1173	cog	Ga0314525_11	2812611583	PROIMI A1	2008840	Accessory	OG0001454	16	17	1	263	ABC-type dipeptide/oligopeptide/nickel transport system_ permease component	NA;EP;ABC-type dipeptide/oligopeptide/nickel transport system_ permease component
COG1173	cog	ZCP4_Contig24.1	2545822110	CP4	1998637	Accessory	OG0001454	16	17	1	263	ABC-type dipeptide/oligopeptide/nickel transport system_ permease component	NA;EP;ABC-type dipeptide/oligopeptide/nickel transport system_ permease component
COG1173	cog	Ga0199097_01	2834984175	B-1960	2045798	Accessory	OG0001454	16	17	2	272	ABC-type dipeptide/oligopeptide/nickel transport system_ permease component	NA;EP;ABC-type dipeptide/oligopeptide/nickel transport system_ permease component
COG1173	cog	NC_013355	646345101	NCIMB11163	2124771	Accessory	OG0001454	16	17	1	263	ABC-type dipeptide/oligopeptide/nickel transport system_ permease component	NA;EP;ABC-type dipeptide/oligopeptide/nickel transport system_ permease component
COG1173	cog	Ga0314521_11	2812338272	B-23394	1961378	Accessory	OG0001454	16	17	1	263	ABC-type dipeptide/oligopeptide/nickel transport system_ permease component	NA;EP;ABC-type dipeptide/oligopeptide/nickel transport system_ permease component
COG1173	cog	Ga0314518_11	2812638121	CP1	2045935	Accessory	OG0001454	16	17	1	263	ABC-type dipeptide/oligopeptide/nickel transport system_ permease component	NA;EP;ABC-type dipeptide/oligopeptide/nickel transport system_ permease component
COG1173	cog	Ga0314522_11	2812631400	uvs51	1729298	Accessory	OG0001454	16	17	1	263	ABC-type dipeptide/oligopeptide/nickel transport system_ permease component	NA;EP;ABC-type dipeptide/oligopeptide/nickel transport system_ permease component
COG1173	cog	Ga0314523_11	2812616761	CU1	2024562	Accessory	OG0001454	16	17	1	263	ABC-type dipeptide/oligopeptide/nickel transport system_ permease component	NA;EP;ABC-type dipeptide/oligopeptide/nickel transport system_ permease component
[truncated: 28,967 more rows]
